# Supplementary material for: Phenotype prediction based on genome-wide DNA methylation data
Source: BMC Bioinformatics. 2014 Jun 17;15:193. doi: 10.1186/1471-2105-15-193 (PMC4073816; doi:10.1186/1471-2105-15-193)
Supplement: Additional file 2 — Contains detailed information about the 139 most salient CpGs. [file 1471-2105-15-193-S2.xlsx]

## Sheet: 139CpGs
Name	IlmnStrand	AddressA_ID	AlleleA_ProbeSeq	AddressB_ID	AlleleB_ProbeSeq	GenomeBuild	Chr	MapInfo	Ploidy	Species	Source	SourceVersion	SourceStrand	SourceSeq	TopGenomicSeq	Next_Base	Color_Channel	TSS_Coordinate	Gene_Strand	Gene_ID	Symbol	Synonym	Accession	GID	Annotation	Product	Distance_to_TSS	CPG_ISLAND	CPG_ISLAND_LOCATIONS	MIR_CPG_ISLAND	RANGE_GB	RANGE_START	RANGE_END	RANGE_STRAND
cg11965370	TOP	730040	ACTTACAAAATATTAAATATCCCCCATTCAAACTAAAAAACTACAAACCA	5820040	ACTTACAAAATATTAAATATCCCCCGTTCGAACTAAAAAACTACAAACCG	36	11	131286156	diploid	Homo sapiens	NCBI:RefSeq	36.1	BOT	ACTTACAAAGTGTTGGATGTCCCCCGTTCGAACTGAGGGACTGCAGACCG	CCCGGCTCCGAAACTTACAAAGTGTTGGATGTCCCCCGTTCGAACTGAGGGACTGCAGAC[CG]CCTCTGGGTAGCTGGATGAAGCCCACCCCGTCCCCTTCTGGTACCAAAGTGCTTACTCCT	C	Grn	131285922	+	GeneID:50863	HNT	NTM; MGC60329;	NM_016522.2	GI:38045920	go_component: membrane; go_component: integral to plasma membrane; go_function: protein binding; go_process: cell adhesion; go_process: neuron recognition	neurotrimin	234	TRUE	11:131285371-131286756		NC_000011.8	131285371	131286756	+
cg26963271	TOP	5670162	AAACTAAAAACCAATTAACAAATTTCCTACAAAAAACAACAATAACACCA	7400553	AAACTAAAAACCGATTAACGAATTTCCTACAAAAAACGACAATAACGCCG	36	1	66031669	diploid	Homo sapiens	NCBI:RefSeq	36.1	TOP	CGGCGTCATTGTCGCCCCTTGTAGGAAATCCGCCAACCGGCCCCTAGCCT	TGTGGGGCTGATGTGGGGCAAAGAGGGAATGGGGCCGCCGGGCCTGGATGGTCGTCTTGA[CG]GCGTCATTGTCGCCCCTTGTAGGAAATCCGCCAACCGGCCCCTAGCCTTTCGCCCTCATC	T	Red	66031452	+	GeneID:5142	PDE4B	DPDE4; PDEIVB; MGC126529; DKFZp686F2182;	NM_002600.2	GI:32171240	dunce-like phosphodiesterase E4; cAMP-specific 3 ;5prime-cyclic phosphodiesterase 4B; PDE32; 3 ;5prime-cyclic AMP phosphodiesterase; go_component: soluble fraction; go_component: insoluble fraction; go_function: hydrolase activity; go_function: cAMP-specific phosphodiesterase activity; go_function: 3 ;5prime-cyclic-nucleotide phosphodiesterase activity; go_process: signal transduction	phosphodiesterase 4B; cAMP-specific	217	TRUE	1:66030397-66031906		NC_000001.9	66030397	66031906	+
cg26363196	BOT	4280600	TCCTCAATACCTACTACTTCTTTCTCTTATTTTCTTCTATAAACCTTTCA	3520291	TCCTCAATACCTACTACTTCTTTCTCTTATTTTCTTCTATAAACCTTTCG	36	1	76312824	diploid	Homo sapiens	NCBI:RefSeq	36.1	BOT	TCCTCAGTGCCTGCTACTTCTTTCTCTTGTTTTCTTCTGTGAACCTTTCG	GGCGCCGGCGGCTCCTCAGTGCCTGCTACTTCTTTCTCTTGTTTTCTTCTGTGAACCTTT[CG]CGGCTCGACGTGCGCAGAGTGCGCTCTGCAGCAGGCGGGGACCTGGGTCCCGCGGGGGGC	C	Grn	76312992	+	GeneID:256435	ST6GALNAC3	SIAT7C; PRO7177; ST6GALNACIII;	NM_152996.1	GI:23308723	ST6GALNAC III; sialyltransferase 7C; alpha-N-acetylgalactosaminide alpha-2;6-sialyltransferase III; sialyltransferase 7 ((alpha-N-acetylneuraminyl-2;3-beta-galactosyl-1; 3)-N-acetyl galactosaminide alpha-2;6-sialyltransferase) C; go_component: Golgi stack; go_component: integral to membrane; go_component: integral to Golgi membrane; go_function: sialyltransferase activity; go_process: protein ami…	ST6 (alpha-N-acetyl-neuraminyl-2;3-beta-galactosyl-1; 3)-N-acetylgalactosaminide alpha-2;6-sialyltransferase 3	168	TRUE	1:76312574-76313627		NC_000001.9	76312574	76313627	+
cg26186727	BOT	360152	CTTCCCATCTCTAAATAAAATTAATAAAACCCAAAACCTCTAATATAACA	4040451	CTTCCCGTCTCTAAATAAAATTAATAAAACCCGAAACCTCTAATATAACG	36	18	68685514	diploid	Homo sapiens	NCBI:RefSeq	36.1	BOT	CTTCCCGTCTCTAAATGGAATTAGTGGAGCCCGGAGCCTCTGGTGTAACG	GCCACTGGAAGTCTTCCCGTCTCTAAATGGAATTAGTGGAGCCCGGAGCCTCTGGTGTAA[CG]CACAGACATGATCCATGGGCGCAGCGTGCTTCACAGTGAGTACCCTCCCCGCCGCGCCCG	C	Grn	68685790	-	GeneID:81832	NETO1	BCTL1; BTCL1;	NM_138999.1	GI:20452469	isoform 1 precursor is encoded by transcript variant 1; go_component: integral to membrane; go_function: receptor activity	neuropilin- and tolloid-like protein 1 isoform 1 precursor	276	TRUE	18:68684832-68688500		NC_000018.8	68684832	68688500	-
cg25044651	BOT	1450551	TCCTAAAAAAAACTATACAACAACAATCAAAAAATAACCACCATACAACA	1450164	TCCTAAAAAAAACTATACAACAACAATCGAAAAATAACCACCGTACAACG	36	5	115326619	diploid	Homo sapiens	NCBI:RefSeq	36.1	BOT	TCCTGGAAGAGGCTATGCAGCAGCAGTCGAGAGGTGGCCACCGTGCAGCG	GCGCGCTCGCAGTCCTGGAAGAGGCTATGCAGCAGCAGTCGAGAGGTGGCCACCGTGCAG[CG]CACCGTGATGTTCACGCGGCCAGTGAAGGGCAAAGACCCGGCCGGAAGCTCGTCGGGCCT	C	Grn	115326170	+	GeneID:206338	FLJ90650	MGC125378; MGC125379;	NM_173800.3	GI:46397360	go_function: membrane alanyl aminopeptidase activity; go_process: proteolysis	laeverin	449	TRUE	5:115324903-115327577		NC_000005.8	115324903	115327577	+
cg23710218	BOT	2230093	AATTTATTCCAAAAAATACAAATAACCTTTTCAAAAAACACAACTTACCA	5360608	AATTTATTCCAAAAAATACAAATAACCTTTTCAAAAAACGCAACTTACCG	36	8	72919210	diploid	Homo sapiens	NCBI:RefSeq	36.1	BOT	GGTTTGTTCCAAGGAGTACAGATAGCCTTTTCAAAAGGCGCAGCTTACCG	TTTGCCCGGGGTGGTTTGTTCCAAGGAGTACAGATAGCCTTTTCAAAAGGCGCAGCTTAC[CG]CGGTGCGCGCGGATTCTGGACTTGGGCGCCAACTCGTAGTCCACGCTCCCCGGGGTCAGC	C	Grn	72919177	-	GeneID:9242	MSC	ABF1; MYOR; ABF-1;	NM_005098.2	GI:6996017	activated B-cell factor 1; homolog of mouse musculin; activated B-cell factor-1; go_component: nucleus; go_component: nucleus; go_function: transcription regulator activity; go_function: transcription factor activity; go_function: transcription corepressor activity; go_process: regulation of transcription; go_process: regulation of transcription; DNA-dependent; go_process: transcription from RNA …	musculin (activated B-cell factor-1)	33	TRUE	8:72918220-72919616		NC_000008.9	72918220	72919616	-
cg23316360	TOP	4730184	AAAATAACTCAAATTTACACACCAATAAAAAACTTAACACTCATAACTCA	3830592	AAAATAACTCAAATTTACGCGCCAATAAAAAACTTAACGCTCATAACTCG	36	13	77390917	diploid	Homo sapiens	NCBI:RefSeq	36.1	BOT	AAAGTAACTCAAGTTTGCGCGCCAGTGGGAAACTTGGCGCTCATGACTCG	TATCCACGCTCAAAAGTAACTCAAGTTTGCGCGCCAGTGGGAAACTTGGCGCTCATGACT[CG]CCAGCGCGGGTCGAAACTCCTTCCTGATGCCCTCTCAGCTGTTTTTCTTCCCCCGCGTGG	C	Grn		-	GeneID:1910	EDNRB	ETB; ETRB; HSCR; ABCDS; HSCR2;	NT_024524.13		This splice variant isoform differs from the variant 1 protein in the intracellular C-terminal domain. isoform 2 is encoded by transcript variant 2; Hirschsprung disease 2; go_component: plasma membrane; go_component: integral to plasma membrane; go_function: receptor activity; go_function: endothelin receptor activity; go_function: rhodopsin-like receptor activity; go_process: sensory perception…	endothelin receptor type B isoform 2		TRUE	13:77390197-77391989		NC_000013.9	77390197	77391989	-
cg23303408	BOT	3140711	TAACATAAAATCAAACTTATCTAACTTACTTACCACTCTCCAAATAAACA	2450601	TAACATAAAATCAAACTTATCTAACTTACTTACCGCTCTCCAAATAAACG	36	5	145698790	diploid	Homo sapiens	NCBI:RefSeq	36.1	BOT	TGACATGGAATCAGGCTTGTCTAGCTTGCTTGCCGCTCTCCAAGTGAGCG	GGTGGCAGCGGGTGACATGGAATCAGGCTTGTCTAGCTTGCTTGCCGCTCTCCAAGTGAG[CG]CTGCTCAGCGCCCGCGCTCCCCTCGCCCTCTCGCTCGCTGCCTCCCCTCTCCCCCACCTG	C	Grn	145698869	+	GeneID:5459	POU4F3	BRN3C; DFNA15;	NM_002700.1	GI:4505964	go_component: nucleus; go_function: sequence-specific DNA binding; go_function: transcription factor activity; go_process: visual perception; go_process: nervous system development; go_process: sensory perception of sound; go_process: eye development (sensu Mammalia); go_process: regulation of transcription; DNA-dependent	POU domain; class 4; transcription factor 3	79	TRUE	5:145698070-145700672		NC_000005.8	145698070	145700672	+
cg22881914	BOT	1940110	AATAACCCACAAAATTTAAAACAACAACATTACAAAAAATAAACTCAACA	780010	AATAACCCGCAAAATTTAAAACAACGACGTTACAAAAAATAAACTCAACG	36	14	51605897	diploid	Homo sapiens	NCBI:RefSeq	36.1	TOP	CGCTGAGCTCATCTCCTGCAACGCCGCTGCCCCAAACCTTGCGGGCCATT	CCTGTTGGGGCCACAGCGCGCAGGCCAGCAGCCGCACTCGCCGCTGCGGGGTTCCCTTTG[CG]CTGAGCTCATCTCCTGCAACGCCGCTGCCCCAAACCTTGCGGGCCATTTGGTCCCGGGGG	C	Grn	51605696	-	GeneID:22795	NID2		NM_007361.2	GI:33469988	osteonidogen; go_component: membrane; go_component: basement membrane; go_function: calcium ion binding; go_function: collagen binding; go_process: cell-matrix adhesion	nidogen 2	201	TRUE	14:51604216-51606602		NC_000014.7	51604216	51606602	-
cg22415432	TOP	4860598	AACTATCTAAACAAAAAAAACCATAAACAATAACTACACTCAACTACCCA	6270292	AACTATCTAAACGAAAAAAACCGTAAACAATAACTACACTCAACTACCCG	36	Y	4928395	diploid	Homo sapiens	NCBI:RefSeq	36.1	BOT	AACTGTCTGGGCGGGAGGAGCCGTGAGCAGTAGCTGCACTCAGCTGCCCG	TTGCAGTCGGCGAACTGTCTGGGCGGGAGGAGCCGTGAGCAGTAGCTGCACTCAGCTGCC[CG]CGCGGCAAAGAGGAAGGCAAGCCAAACAGAGTGCGCAGAGTGGCAGTGCCAGCGGCGACA	C	Grn	4928267	+	GeneID:83259	PCDH11Y	PCDHY; PCDH22; PCDH11X;	NM_032971.1	GI:14589941	isoform a is encoded by transcript variant a; protocadherin 22; protocadherin Y; protocadherin 11 X-linked; go_component: membrane; go_function: calcium ion binding; go_process: homophilic cell adhesion	protocadherin 11 Y-linked isoform a	128	TRUE	Y:4927822-4929390		NC_000024.8	4927822	4929390	+
cg12457773	BOT	1850553	AAAACAAATACAACCAACCTAACTACAAATCTCTCACTAAAATCCCATCA	2070487	AAAACAAATACAACCAACCTAACTACAAATCTCTCGCTAAAATCCCATCG	36	6	24234476	diploid	Homo sapiens	NCBI:RefSeq	36.1	BOT	GGAGCAAGTGCAGCCAGCCTAGCTGCAGATCTCTCGCTGGGGTCCCATCG	CCCCTGACCCGTGGAGCAAGTGCAGCCAGCCTAGCTGCAGATCTCTCGCTGGGGTCCCAT[CG]CCGTCGCCACCGCCGCCGCTCCGCCTCGTAGAGCTCAGCCCGCGCCTGATTGACAGCTGG	C	Grn	24234329	+	GeneID:140767	VMP	p24;	NM_080723.2	GI:31543933	vesicular membrain protein p24	vesicular membrane protein p24	147	TRUE	6:24234185-24234658		NC_000006.10	24234185	24234658	+
cg02624705	BOT	5390601	ACCAACAACTAAACACAAAAATACAAATACACACTCATCACAAAACAACA	5390324	ACCAACGACTAAACGCGAAAATACGAATACGCGCTCATCACAAAACAACG	36	18	48122676	diploid	Homo sapiens	NCBI:RefSeq	36.1	BOT	ACCAGCGGCTAAGCGCGGGGATGCGGGTACGCGCTCATCACAGGACAGCG	GAGGGAGGGAGCACCAGCGGCTAAGCGCGGGGATGCGGGTACGCGCTCATCACAGGACAG[CG]CGCGTGCACACACACACACACACACACGCACACACACACACCCCTCCTGCCTGCTCTCTC	C	Grn		+	GeneID:1630	DCC	CRC18; CRCR1;	NT_010966.13		deleted in colorectal cancer protein; go_component: integral to plasma membrane; go_function: protein binding; go_function: transmembrane receptor activity; go_process: apoptosis; go_process: cell cycle; go_process: development; go_process: axonogenesis; go_process: induction of apoptosis; go_process: negative regulation of progression through cell cycle	deleted in colorectal carcinoma		TRUE	18:48122009-48122893		NC_000018.8	48122009	48122893	+
cg02250594	BOT	3400731	TCAACATAATATAAATATTACTCATACCCATACCAAACAAAAACAAATCA	1340519	TCAACGTAATATAAATATTACTCATACCCATACCAAACGAAAACGAATCG	36	18	53254351	diploid	Homo sapiens	NCBI:RefSeq	36.1	BOT	TCAGCGTGGTGTAGGTGTTGCTCATGCCCATGCCAGGCGGAGACGAGTCG	GCTGGAGCGGTGTCAGCGTGGTGTAGGTGTTGCTCATGCCCATGCCAGGCGGAGACGAGT[CG]CAGGACATGCTCATGGCGTGGTGCAGCGGGATGGAGAGCTCGGGCCGGTAGTCGCCGCCG	C	Grn	53253915	+	GeneID:9480	ONECUT2	OC2; OC-2; MGC120377; MGC120378;	NM_004852.1	GI:4758847	onecut 2; go_component: nucleus; go_function: transcription factor activity; go_function: RNA polymerase II transcription factor activity; go_process: organ morphogenesis; go_process: regulation of transcription; DNA-dependent	one cut domain; family member 2	436	TRUE	18:53252264-53255385		NC_000018.8	53252264	53255385	+
cg02008154	BOT	6980184	AAAAAATACTCCAAAACCCCAAAACTTTATACAATTAATACTCATTTCCA	4280685	AAAAAATACTCCAAAACCCCAAAACTTTATACAATTAATACTCGTTTCCG	36	7	35260062	diploid	Homo sapiens	NCBI:RefSeq	36.1	BOT	AGGGGATGCTCCAGGACCCCAGGACTTTGTGCAGTTGATGCTCGTTTCCG	GGAAGGACGCGGAGGGGATGCTCCAGGACCCCAGGACTTTGTGCAGTTGATGCTCGTTTC[CG]CCTTCGGGCTGTGCAGACTGTCGTCCTGCCGAGCGCCCCGGGGCGTGCGCACCCGCCGTA	C	Grn	35259767	-	GeneID:57057	TBX20		NM_020417.1	GI:31652229	T-box protein 20; go_component: nucleus; go_function: transcription factor activity; go_process: transcription; go_process: regulation of transcription; DNA-dependent	T-box transcription factor TBX20	295	TRUE	7:35259380-35261286		NC_000007.12	35259380	35261286	-
cg00027083	BOT	6560343	AAAAAAAACCCAAAACCTAAAACAAAACACACAAAACAATAAAACTAACA	3130220	AAAAAAAACCCGAAACCTAAAACGAAACGCGCGAAACAATAAAACTAACG	36	18	5533801	diploid	Homo sapiens	NCBI:RefSeq	36.1	BOT	AGGAAGAGCCCGAGGCCTGGGGCGAGGCGCGCGGGACAGTGGGGCTGACG	TACGAGGTGCGGAGGAAGAGCCCGAGGCCTGGGGCGAGGCGCGCGGGACAGTGGGGCTGA[CG]CGTGGCTTCGGCGCCGCGCGGTCTCCCGAATCCCGAGCCCCGCGCCCGGCGCGGCCGGGG	C	Grn	5533986	-	GeneID:23136	EPB41L3	4.1B; DAL1; DAL-1; KIAA0987;	NM_012307.2	GI:32490571	differentially expressed in adenocarcinoma of the lung; go_component: cytoplasm; go_component: cytoskeleton; go_component: plasma membrane; go_function: binding; go_function: actin binding; go_function: structural molecule activity; go_process: cortical actin cytoskeleton organization and biogenesis	erythrocyte membrane protein band 4.1-like 3	185	TRUE	18:5532741-5534303		NC_000018.8	5532741	5534303	-
cg26832142	TOP	4070615	AATTAACAAATAATAACCTCAACAATTACAACCTACTACACAACATCTCA	6900687	AATTAACAAATAATAACCTCAACAATTACAACCTACTACACAACATCTCG	36	1	66031029	diploid	Homo sapiens	NCBI:RefSeq	36.1	BOT	AATTGACAGGTGGTGGCCTCAGCAGTTACAACCTACTACACAGCATCTCG	TTTGCACCCTAGAATTGACAGGTGGTGGCCTCAGCAGTTACAACCTACTACACAGCATCT[CG]TCCGTGCGATACGGTCACATTGTTATTCCCCGCACCCGGCTGAGGAGCGCAGCGCGGCAG	T	Red	66031452	+	GeneID:5142	PDE4B	DPDE4; PDEIVB; MGC126529; DKFZp686F2182;	NM_002600.2	GI:32171240	dunce-like phosphodiesterase E4; cAMP-specific 3 ;5prime-cyclic phosphodiesterase 4B; PDE32; 3 ;5prime-cyclic AMP phosphodiesterase; go_component: soluble fraction; go_component: insoluble fraction; go_function: hydrolase activity; go_function: cAMP-specific phosphodiesterase activity; go_function: 3 ;5prime-cyclic-nucleotide phosphodiesterase activity; go_process: signal transduction	phosphodiesterase 4B; cAMP-specific	423	TRUE	1:66030397-66031906		NC_000001.9	66030397	66031906	+
cg25511429	BOT	2470044	CTAATAAAACAATTTTCAAATACTAATAATTTACCAACCAACTCTCAACA	10044	CTAATAAAACAATTTTCGAATACTAATAATTTACCAACCAACTCTCAACG	36	6	5953124	diploid	Homo sapiens	NCBI:RefSeq	36.1	TOP	CGCTGAGAGTTGGTTGGTAAATCACTAGTATCCGAAAACTGTCTTATCAG	GGCGCATCAAGATTAGAAAGAAGTCCGCACACCAGCGCTTGCCTTGGAAATTTCCTAAAG[CG]CTGAGAGTTGGTTGGTAAATCACTAGTATCCGAAAACTGTCTTATCAGAGGCTCCTTCCC	C	Grn	5952632	-	GeneID:51299	NRN1	NRN; MGC44811; dJ380B8.2;	NM_016588.2	GI:34878876	synonyms: NRN; MGC44811; dJ380B8.2	neuritin precursor	492	TRUE	6:5951588-5953444		NC_000006.10	5951588	5953444	-
cg25094569	TOP	5910458	CTTCTCTCCCCCAAATTTTTTCTTCAACTTTAAATAAACTTAACCAACCA	4220458	CTTCTCTCCCCCAAATTTTTTCTTCAACTTTAAATAAACTTAACCGACCG	36	11	32405345	diploid	Homo sapiens	NCBI:RefSeq	36.1	TOP	CGGCCGGCCAAGTTCACCCAAAGTTGAAGAAAAAATTTGGGGGAGAGAAG	CCAGCCCCGTGCGGGCTGGTGTGCGCCGCAGTTACTAGGCAACCCTATCGCAGACGCGGG[CG]GCCGGCCAAGTTCACCCAAAGTTGAAGAAAAAATTTGGGGGAGAGAAGGTGGAGCGAGAG	C	Grn		-	GeneID:7490	WT1	GUD; WAGR; WT33; WIT-2;	NT_009237.17		isoform C is encoded by transcript variant C; go_component: nucleus; go_function: zinc ion binding; go_function: metal ion binding; go_function: transcription factor activity; go_function: transcription factor activity; go_process: cell cycle; go_process: transcription; go_process: regulation of transcription; DNA-dependent; go_process: regulation of transcription; DNA-dependent; go_process: nega…	Wilms tumor 1 isoform C		TRUE	11:32404590-32406255		NC_000011.8	32404590	32406255	-
cg24199834	TOP	7510367	AACAAAATCAAACATCCATTCAAACTAACAACAAAAACAACAAAAAAACA	7040253	AACGAAATCAAACATCCGTTCAAACTAACAACAAAAACGACGAAAAAACG	36	4	147779576	diploid	Homo sapiens	NCBI:RefSeq	36.1	BOT	AGCGGAGTCAGGCATCCGTTCAGACTGACAGCAGAGGCGGCGAAGGAGCG	CAGCTAGCGGCAAGCGGAGTCAGGCATCCGTTCAGACTGACAGCAGAGGCGGCGAAGGAG[CG]CGTAGCCGAGATCAGGCGTACAGAGTCCGGAGGCGGCGGCGGGTGAGCTCAACTTCGCAC	C	Grn	147779538	+	GeneID:5458	POU4F2	BRN3B; BRN3.2; Brn-3b;	NM_004575.1	GI:4758947	Brn3b POU domain transcription factor; go_component: nucleus; go_function: transcription factor activity; go_function: transcription factor activity; go_process: nervous system development; go_process: eye development (sensu Mammalia); go_process: regulation of transcription; DNA-dependent; go_process: negative regulation of transcription from RNA polymerase II promoter	POU domain; class 4; transcription factor 2	38	TRUE	4:147778503-147781596		NC_000004.10	147778503	147781596	+
cg23563234	BOT	2710348	AAATCCCAAATCTCAAAACTAACAATCTAATATACTAAACAAAATCTACA	6350403	AAATCCCGAATCTCGAAACTAACAATCTAATATACTAAACAAAATCTACG	36	5	140777470	diploid	Homo sapiens	NCBI:RefSeq	36.1	BOT	GAGTCCCGGGTCTCGGAGCTGGCAATCTGGTGTGCTGGGCAAGGTCTGCG	CCAGGACAGGAGGAGTCCCGGGTCTCGGAGCTGGCAATCTGGTGTGCTGGGCAAGGTCTG[CG]CAGCCGGGAGCCTCTGTGTGGGAGCTGGTTTTCTTTTCTGTTGTTGGCTGCGCAGGGAAT	C	Grn	140777466	+	GeneID:56099	PCDHGB7	ME6; PCDH-GAMMA-B7;	NM_018927.2	GI:14270506	isoform 1 precursor is encoded by transcript variant 1; cadherin ME6; go_component: membrane; go_component: integral to membrane; go_function: protein binding; go_function: calcium ion binding; go_process: cell adhesion; go_process: homophilic cell adhesion	protocadherin gamma subfamily B; 7 isoform 1 precursor	4	TRUE	5:140777221-140777959		NC_000005.8	140777221	140777959	+
cg23290344	TOP	7380497	AAACTAAACATAACCAAACTATAAACAAAACACAAAACAAACATACTACA	6480747	AAACTAAACATAACCGAACTATAAACGAAACGCGAAACGAACATACTACG	36	8	24827371	diploid	Homo sapiens	NCBI:RefSeq	36.1	TOP	CGCAGCATGCTCGCCCCGCGCCTCGCTTACAGCTCGGCCATGCTCAGCTC	GGCTTCCGCTCGCAGTCGTGGTCCCGCGGCTCGCCCAGCACCGTGTCCTCCTCCTATAAG[CG]CAGCATGCTCGCCCCGCGCCTCGCTTACAGCTCGGCCATGCTCAGCTCCGCCGAGAGCAG	C	Grn	24827212	+	GeneID:4741	NEF3	NFM; NEFM; NF-M;	NM_005382.1	GI:4885512	neurofilament 3 (150kD medium); neurofilament-3 (150 kD medium); go_component: axon; go_component: neurofilament; go_function: structural constituent of cytoskeleton	neurofilament 3 (150kDa medium)	159	TRUE	8:24826692-24829288		NC_000008.9	24826692	24829288	+
cg20881910	TOP	2070521	TAATTAAACTCCTAACCTAAACTAAACTAATACACAACCTAAACCCAACA	2070767	TAATTAAACTCCTAACCTAAACTAAACTAATACACAACCTAAACCCGACG	36	11	131285542	diploid	Homo sapiens	NCBI:RefSeq	36.1	BOT	TGGTTAAACTCCTGGCCTGGGCTGGGCTGGTGCACAGCCTGGGCCCGGCG	GAAGCGCGTAAATGGTTAAACTCCTGGCCTGGGCTGGGCTGGTGCACAGCCTGGGCCCGG[CG]CGGCGGGGGTTAAGGTGGGCGCCCGCGCCCCGCGCCCCGCGCCCTCCCGCCGGGATGAGA	C	Grn	131285922	+	GeneID:50863	HNT	NTM; MGC60329;	NM_016522.2	GI:38045920	go_component: membrane; go_component: integral to plasma membrane; go_function: protein binding; go_process: cell adhesion; go_process: neuron recognition	neurotrimin	380	TRUE	11:131285371-131286756		NC_000011.8	131285371	131286756	+
cg20740029	BOT	4220347	CAAAACAACAAATCAATTTTCCAAAATCCCATACCTAAATTTAAAAAACA	870411	CAAAACAACGAATCGATTTTCCGAAATCCCATACCTAAATTTAAAAAACG	36	12	100127966	diploid	Homo sapiens	NCBI:RefSeq	36.1	BOT	CAGGGCAGCGGGTCGATTTTCCGAGGTCCCATACCTGGGTTTGAGGGGCG	GTGGTGAGCACTCAGGGCAGCGGGTCGATTTTCCGAGGTCCCATACCTGGGTTTGAGGGG[CG]CGGCTCGCAGCGGCGGGTGCAGGGGCGACTGCCAGCCCTCACCCCGCCTCGGGGTGCGTT	C	Grn	100128120	-	GeneID:160728	SLC5A8	AIT; MGC125354;	NM_145913.2	GI:33942075	apical iodide transporter; go_component: membrane; go_component: integral to membrane; go_function: transporter activity; go_process: ion transport; go_process: sodium ion transport	solute carrier family 5 (iodide transporter); member 8	154	TRUE	12:100127137-100128325		NC_000012.10	100127137	100128325	-
cg20387341	BOT	2340711	TACCTCCACTTCTAACAACTCCAAAAAAATATACTTATAAAAATAACTCA	4610458	TACCTCCACTTCTAACAACTCCAAAAAAATATACTTATAAAAATAACTCG	36	5	44425039	diploid	Homo sapiens	NCBI:RefSeq	36.1	BOT	TGCCTCCACTTCTGACAACTCCAAAGGGATATACTTGTAGAAGTGGCTCG	CGACTGGGCAGCTGCCTCCACTTCTGACAACTCCAAAGGGATATACTTGTAGAAGTGGCT[CG]CAGGCTGGGGCTCCGCAGAGAGAGACCAGAAGGTGCCAACCGCAGAGGGGTGCAGATATC	C	Grn	44424541	-	GeneID:2255	FGF10		NM_004465.1	GI:4758359	keratinocyte growth factor 2; produced by fibroblasts of urinary bladder lamina propria; go_component: nucleus; go_component: cell surface; go_component: extracellular space; go_function: heparin binding; go_function: growth factor activity; go_function: fibroblast growth factor receptor binding; go_process: cell-cell signaling; go_process: response to stress; go_process: organ morphogenesis; go_…	fibroblast growth factor 10 precursor	498	TRUE	5:44424995-44425196		NC_000005.8	44424995	44425196	-
cg19456540	BOT	3170687	ATATAATAAAACTCACAATAATTACCACCATAAAAAACCACAATAACTCA	630368	ATATAATAAAACTCGCGATAATTACCACCGTAAAAAACCACGATAACTCG	36	14	60046038	diploid	Homo sapiens	NCBI:RefSeq	36.1	BOT	ATATGATAGAGCTCGCGGTAGTTGCCACCGTGAAAGGCCACGATGGCTCG	TGGTTTTCCAGGATATGATAGAGCTCGCGGTAGTTGCCACCGTGAAAGGCCACGATGGCT[CG]TGCGCGTAGCACCGACTCATTCTTGTTGAGGGCCTCGCAGGCCGCAGGGGCCACGGGCAG	T	Red	60045775	+	GeneID:4990	SIX6	Six9; OPTX2;	NM_007374.1	GI:6677978	optic homeobox 2; go_component: nucleus; go_function: transcription factor activity; go_process: development; go_process: visual perception; go_process: organ morphogenesis; go_process: regulation of transcription; DNA-dependent	sine oculis homeobox homolog 6	263	TRUE	14:60045112-60046647		NC_000014.7	60045112	60046647	+
cg18239753	BOT	1030368	ATCACAAATACTAAATACATAAACCAATAAAAACACACAAAAATCCCTCA	1690347	ATCGCAAATACTAAATACATAAACCAATAAAAACGCACAAAAATCCCTCG	36	6	63053922	diploid	Homo sapiens	NCBI:RefSeq	36.1	BOT	GTCGCAGGTGCTGGGTGCATGGGCCAGTGAGGACGCACAGAGATCCCTCG	CCGACGGCGGGAGTCGCAGGTGCTGGGTGCATGGGCCAGTGAGGACGCACAGAGATCCCT[CG]CCGCGCGGAGGAGGAGCAGCGCGGGAGCCAGGCGCTGCCCCAAGACCCTGCCTGCGTCCG	C	Grn	63054091	-	GeneID:202559	KHDRBS2	SLM1; SLM-1; MGC26664; bA535F17.1;	NM_152688.1	GI:22749380	Sam68-like mammalian protein 1; go_function: protein binding; go_function: nucleic acid binding	KH domain-containing; RNA-binding; signal transduction-associated protein 2	169	TRUE	6:63053381-63054670		NC_000006.10	63053381	63054670	-
cg18236477	BOT	6180131	CCTACAAAAACAAAACACAAACAAAAAATACAACACAAAAAAATCAACCA	1050487	CCTACAAAAACAAAACGCAAACAAAAAATACGACACAAAAAAATCAACCG	36	13	24941066	diploid	Homo sapiens	NCBI:RefSeq	36.1	BOT	CCTGCAGAGACAGGGCGCAGGCAGAGAATACGACACAAAGAAGTCAACCG	GAACGAACAGGTCCTGCAGAGACAGGGCGCAGGCAGAGAATACGACACAAAGAAGTCAAC[CG]CCAGGCGGGAGGCTGCGAGCGCGGGCCGCGGGCGGGCGGCCACCGGCGGGGAAGGATGCT	C	Grn	24941115	+	GeneID:51761	ATP8A2	IB; ATP; ML-1; ATPIB; DKFZP434B1913;	NM_016529.3	GI:38372937	go_component: membrane; go_component: integral to membrane; go_function: ATP binding; go_function: ATPase activity; go_function: hydrolase activity; go_function: nucleotide binding; go_function: magnesium ion binding; go_function: phospholipid-translocating ATPase activity; go_function: hydrolase activity; acting on acid anhydrides; catalyzing transmembrane movement of substances; go_process: cat…	ATPase; aminophospholipid transporter-like; Class I; type 8A; member 2	49	TRUE	13:24940557-24941659		NC_000013.9	24940557	24941659	+
cg17861230	TOP	5570315	AAATCCAAATAAAAACACTATTAAATACAAATAAAACACCAAAATTACCA	290195	GAATCCGAATAAAAACGCTATTAAATACGAATAAAACGCCGAAATTACCG	36	19	18204901	diploid	Homo sapiens	NCBI:RefSeq	36.1	BOT	GGATCCGAATAGAAGCGCTGTTGGATGCGGATGGGGCGCCGGGGTTGCCG	GCGGACTTGTCCGGATCCGAATAGAAGCGCTGTTGGATGCGGATGGGGCGCCGGGGTTGC[CG]CCACAGGTGCTTCGGGGCTCTGGTCATGCTGTGGCGGCCGCGAGAGCGACTCAACCTGCT	C	Grn	18205016	-	GeneID:5143	PDE4C	DPDE1; MGC126222; PDE4C-791;	NM_000923.1	GI:4505664	Phosphodiesterase-4C; cAMP-specific (dunce (Drosophila)-homolog; phosphodiesterase 4C; cAMP-specific (dunce (Drosophila)-homolog phosphodiesterase E1); ISOFORM OF CAMP-DEPENDENT 3 ;5prime-CYCLIC PHOSPHODIESTERASE 4C; PDE4C-delta54; PDE4C [amino acids 597-712]; go_component: cellular component unknown; go_function: catalytic activity; go_function: hydrolase activity; go_function: cAMP-specific pho…	phosphodiesterase 4C; cAMP-specific (phosphodiesterase E1 dunce homolog; Drosophila)	115	TRUE	19:18204370-18205601		NC_000019.8	18204370	18205601	-
cg17727529	BOT	5820575	TTCAAATAACAAACTATATCACCTTCTCATAACTCCTTATCAACTCAACA	5820201	TTCAAATAACAAACTATATCACCTTCTCATAACTCCTTATCAACTCAACG	36	1	154666309	diploid	Homo sapiens	NCBI:RefSeq	36.1	BOT	TTCAAATGGCAAACTGTGTCACCTTCTCATGACTCCTTATCAGCTCAGCG	ATGCCCTAAGCCTTCAAATGGCAAACTGTGTCACCTTCTCATGACTCCTTATCAGCTCAG[CG]CCTCACCCTCCACACACCACTTAATCACTCTATCAAGTTCCAAAGCGAATTAAAACTCGG	C	Grn	154665808	-	GeneID:10485	C1orf61	CROC4; FLJ38303; RP11-139I14.3;	NM_006365.1	GI:5453624	synonyms: CROC4; FLJ38303; RP11-139I14.3	transcriptional activator of the c-fos promoter	501	FALSE
cg16954341	TOP	2900139	TTCCTAAATTCCCCAAAACACAAAAACAAACAAAATCTACCAAAACAACA	730241	TTCCTAAATTCCCCAAAACGCAAAAACAAACAAAATCTACCAAAACAACG	36	6	25760360	diploid	Homo sapiens	NCBI:RefSeq	36.1	BOT	TTCCTGAATTCCCCAAAGCGCAGAGACAGACAGGATCTGCCAGGACAGCG	ACAGTTTCTTTCTTCCTGAATTCCCCAAAGCGCAGAGACAGACAGGATCTGCCAGGACAG[CG]CGCAGGGCGGGGCGGGGACAGGCGCGCCAGGAGCGGGGCGGGCTTCCAGCCGCTGGTTTT	C	Grn	25760408	+	GeneID:10590	SCGN	SEGN; SECRET; setagin; DJ501N12.8;	NM_006998.3	GI:59814903	go_component: cytoplasm; go_function: calcium ion binding; go_process: biological process unknown	secretagogin precursor	48	TRUE	6:25760176-25760849		NC_000006.10	25760176	25760849	+
cg16638540	BOT	1110324	AATAACTAAACCTAATAAAACAAAACACACAAAATACCTAAACATCAACA	4610598	AATAACTAAACCTAATAAAACAAAACGCGCGAAATACCTAAACATCAACG	36	19	63262280	diploid	Homo sapiens	NCBI:RefSeq	36.1	BOT	AGTGACTGGGCCTGGTGAAACAGGGCGCGCGGGGTGCCTGGGCATCAACG	TGCTGGAGCTGGAGTGACTGGGCCTGGTGAAACAGGGCGCGCGGGGTGCCTGGGCATCAA[CG]CGGGATAAGTGCCGCTTGGAACGCCGTGAGCTCCCGGCGCGACCACACGGGCTTTCGTGT	C	Grn	63262424	+	GeneID:7694	ZNF135	ZNF61; pHZ-17;	NM_003436.2	GI:34419632	zinc finger protein 61; go_component: nucleus; go_component: nucleus; go_function: zinc ion binding; go_function: metal ion binding; go_function: nucleic acid binding; go_function: transcription factor activity; go_process: transcription; go_process: regulation of transcription; DNA-dependent; go_process: regulation of transcription; DNA-dependent	zinc finger protein 135 (clone pHZ-17)	144	TRUE	19:63262091-63264376		NC_000019.8	63262091	63264376	+
cg16254309	TOP	1260482	CAATACAACATTAATATTTAACACCAAAATATCAACTCCAAAATACATCA	2600176	CAATACGACATTAATATTTAACACCAAAATATCAACTCCGAAATACATCG	36	7	145445085	diploid	Homo sapiens	NCBI:RefSeq	36.1	BOT	CAGTGCGGCATTGATGTTTGGCACCAGGGTATCAACTCCGAAGTGCATCG	CTGGAGCAGTTTCAGTGCGGCATTGATGTTTGGCACCAGGGTATCAACTCCGAAGTGCAT[CG]CAGTGCTGGCACCCTGATGTGTTTGTGTCTCCGCTGTCACACACTTGCAGCCACTGCAGT	C	Grn	145444762	+	GeneID:26047	CNTNAP2	NRXN4; CASPR2; DKFZp781D1846;	NM_014141.3	GI:21071040	cell recognition molecule Caspr2; contactin-associated protein 2; homolog of Drosophila neurexin IV; go_component: integral to membrane; go_function: protein binding; go_process: cell adhesion; go_process: neuron recognition; go_process: transmission of nerve impulse	cell recognition molecule Caspr2 precursor	323	TRUE	7:145443587-145445242		NC_000007.12	145443587	145445242	+
cg15835825	BOT	4830189	TTACATAAAACTAAATCTCCACTTAAATAAAACAAATCTCAATAAACACA	4150475	TTACGTAAAACTAAATCTCCACTTAAATAAAACAAATCTCGATAAACGCG	36	7	154492963	diploid	Homo sapiens	NCBI:RefSeq	36.1	TOP	CGCGCCCACCGAGACCTGCCTTATCCAAGTGGAGATCTAGCCCTACGTAA	TCTGTCCCTGTTGCCCCCGCCACCCCTTCGGAGGCTGCAGCTCCGGAGAGCGAATGCTGG[CG]CGCCCACCGAGACCTGCCTTATCCAAGTGGAGATCTAGCCCTACGTAAGCCATCAGCTGA	C	Grn	154493543	+	GeneID:3361	HTR5A	5-HT5A; MGC138226;	NM_024012.1	GI:13236496	go_component: membrane; go_component: integral to plasma membrane; go_function: receptor activity; go_function: serotonin receptor activity; go_function: rhodopsin-like receptor activity; go_process: signal transduction; go_process: G-protein coupled receptor protein signaling pathway	5-hydroxytryptamine (serotonin) receptor 5A	580	TRUE	7:154492621-154493154		NC_000007.12	154492621	154493154	+
cg13912117	BOT	3460681	TCACTAAACAATAAAAACTTAATACCAATACTAATAACAAATAAACCACA	2690689	TCGCTAAACGATAAAAACTTAATACCGATACTAATAACAAATAAACCGCG	36	8	132123737	diploid	Homo sapiens	NCBI:RefSeq	36.1	TOP	CGCGGCTCATCTGTCATTAGCACCGGCACTAAGCTCCCACCGCTCAGCGA	CTGCATCCGGCTGCGGGACTGCGGCGGCCGCGTTTGCCCTGCAGACCCTGCACCCCGGGA[CG]CGGCTCATCTGTCATTAGCACCGGCACTAAGCTCCCACCGCTCAGCGACTTGGTCCGCCG	T	Red	132123854	-	GeneID:114	ADCY8	ADCY3; HBAC1;	NM_001115.1	GI:4557256	Adenylyl cyclase-8; brain; go_component: plasma membrane; go_component: integral to membrane; go_component: membrane fraction; go_function: magnesium ion binding; go_function: calcium- and calmodulin-responsive adenylate cyclase activity; go_process: cAMP biosynthesis; go_process: learning and/or memory; go_process: intracellular signaling cascade	adenylate cyclase 8	117	TRUE	8:132120798-132124201		NC_000008.9	132120798	132124201	-
cg13870866	TOP	5810487	AACAACCAAATAACCCAACTTACCCAAAAATTTAATTATATTCTCCATCA	2260465	AACAACCGAATAACCCAACTTACCCAAAAATTTAATTATATTCTCCGTCG	36	7	35259655	diploid	Homo sapiens	NCBI:RefSeq	36.1	BOT	GACAGCCGGGTAGCCCAACTTACCCAGGGGTTTGATTGTGTTCTCCGTCG	CAGTCCTCGGCGGACAGCCGGGTAGCCCAACTTACCCAGGGGTTTGATTGTGTTCTCCGT[CG]CCTCCTTCTCCTTAGAGCCGCCGCTCGACATGAGCGCGGCAATGGAGAAGGCGTTGGCCC	C	Grn	35259767	-	GeneID:57057	TBX20		NM_020417.1	GI:31652229	T-box protein 20; go_component: nucleus; go_function: transcription factor activity; go_process: transcription; go_process: regulation of transcription; DNA-dependent	T-box transcription factor TBX20	112	TRUE	7:35259380-35261286		NC_000007.12	35259380	35261286	-
cg13434842	BOT	5910681	ACAACATAACCACACAATAAAACCCACAAACAAAAATACAAAACAAAACA	4220681	ACGACATAACCACACAATAAAACCCGCAAACGAAAATACGAAACGAAACG	36	8	11605305	diploid	Homo sapiens	NCBI:RefSeq	36.1	TOP	CGCCCCGCCCCGCACTCCCGCCTGCGGGCTCCATTGTGTGGCCATGTCGC	AGTCAGAGGCCCCAGAGGGCCCTGGAGAGGACCCCGTAAGCGCGCAAGGCCAGGGCGCCG[CG]CCCCGCCCCGCACTCCCGCCTGCGGGCTCCATTGTGTGGCCATGTCGCCGCGCTATCTCG	C	Grn		+	GeneID:2626	GATA4	MGC126629;	NT_077531.3		GATA-binding protein 4; go_component: nucleus; go_component: nucleus; go_component: nucleus; go_function: DNA binding; go_function: protein binding; go_function: zinc ion binding; go_function: metal ion binding; go_function: sequence-specific DNA binding; go_function: transcription factor activity; go_function: transcription factor activity; go_function: transcriptional activator activity; go_fun…	GATA binding protein 4		TRUE	8:11605055-11605961		NC_000008.9	11605055	11605961	+
cg12799895	BOT	1570544	CAAACAACACAATAAATACAACTATAAAACAACAAAAAACTTCTACCCCA	3840343	CGAACAACGCGATAAATACGACTATAAAACGACAAAAAACTTCTACCCCG	36	7	98084588	diploid	Homo sapiens	NCBI:RefSeq	36.1	TOP	CGGGGCAGAAGTCTCCTGCCGTCTCACAGCCGCACCCACCGCGCTGCTCG	CGGGAGGCGCCTTCGCTGCTGGCAGTAGCCGCGCTGTCGTCTCGAGGGTCGCGTGCACCG[CG]GGGCAGAAGTCTCCTGCCGTCTCACAGCCGCACCCACCGCGCTGCTCGGCACTCTGGCCT	C	Grn	98084545	+	GeneID:4885	NPTX2	NP2; NARP; NP-II;	NM_002523.1	GI:28195383	pentraxin II; neuronal activity-regulated pentaxin; go_component: cellular component unknown; go_function: sugar binding; go_function: calcium ion binding; go_process: synaptic transmission	neuronal pentraxin II	43	TRUE	7:98083575-98085970		NC_000007.12	98083575	98085970	+
cg12111714	BOT	4480577	AATAAAAACTTCTCAAAACTCAAAAACAAACTAAACACAAAACAAATACA	1690546	AATAAAAACTTCTCAAAACTCAAAAACAAACTAAACGCAAAACGAATACG	36	13	24941472	diploid	Homo sapiens	NCBI:RefSeq	36.1	BOT	AGTGAAAACTTCTCAGGGCTCAGAGGCAGGCTGGGCGCAGAACGGATGCG	CGGTGACATTAGAGTGAAAACTTCTCAGGGCTCAGAGGCAGGCTGGGCGCAGAACGGATG[CG]CAGGAGAGAACGGTGAGGGCTGCATTCGCATGACCCTACTGGAAGCGCGGGGCTGCACCG	C	Grn	24941115	+	GeneID:51761	ATP8A2	IB; ATP; ML-1; ATPIB; DKFZP434B1913;	NM_016529.3	GI:38372937	go_component: membrane; go_component: integral to membrane; go_function: ATP binding; go_function: ATPase activity; go_function: hydrolase activity; go_function: nucleotide binding; go_function: magnesium ion binding; go_function: phospholipid-translocating ATPase activity; go_function: hydrolase activity; acting on acid anhydrides; catalyzing transmembrane movement of substances; go_process: cat…	ATPase; aminophospholipid transporter-like; Class I; type 8A; member 2	357	TRUE	13:24940557-24941659		NC_000013.9	24940557	24941659	+
cg11368643	TOP	4230703	ATATCTCCAAAAAATACTATTCTCCTACATTTCCAAACAAATTATCAACA	6380703	ATATCTCCGAAAAATACTATTCTCCTACATTTCCGAACAAATTATCAACG	36	5	140605243	diploid	Homo sapiens	NCBI:RefSeq	36.1	BOT	GTGTCTCCGGAGAATGCTATTCTCCTACATTTCCGAACAGGTTATCAACG	GAGCACGGACCAGTGTCTCCGGAGAATGCTATTCTCCTACATTTCCGAACAGGTTATCAA[CG]CACAGATCGATCACTGCCTCTGTCCCATCGCTCCCTGAAGTAGCTCTGACTCCGGTTCCT	C	Grn	140605331	+	GeneID:56121	PCDHB15	PCDH-BETA15;	NM_018935.2	GI:14195603	go_component: membrane; go_component: integral to plasma membrane; go_function: protein binding; go_function: calcium ion binding; go_process: cell adhesion; go_process: homophilic cell adhesion; go_process: nervous system development	protocadherin beta 15 precursor	88	TRUE	5:140605134-140605425		NC_000005.8	140605134	140605425	+
cg11285003	BOT	6040152	ACATATACCAATAAATATCTCCTCCAAAAACTCTTAAATTCAATATCACA	3060452	ACGTATACCAATAAATATCTCCTCCGAAAACTCTTAAATTCAATATCACG	36	5	45732349	diploid	Homo sapiens	NCBI:RefSeq	36.1	BOT	ACGTGTACCAATGAATGTCTCCTCCGAGGGCTCTTGAGTTCAATGTCACG	GAGTCCTTCTCCACGTGTACCAATGAATGTCTCCTCCGAGGGCTCTTGAGTTCAATGTCA[CG]CTGGGCAGAAGTAGAGCAAGAGTAACGAGCATGTGTGGAGAGCGGACGGGGAGAGACCCT	C	Grn	45731977	-	GeneID:348980	HCN1	BCNG1; HAC-2; BCNG-1;	NM_021072.1	GI:32698745	brain cyclic nucleotide gated channel 1; go_component: membrane; go_component: integral to membrane; go_function: 3 ;5prime-cAMP binding; go_function: nucleotide binding; go_function: sodium ion binding; go_function: potassium ion binding; go_function: voltage-gated potassium channel activity; go_process: cation transport; go_process: sodium ion transport; go_process: potassium ion transport	hyperpolarization activated cyclic nucleotide-gated potassium channel 1	372	TRUE	5:45730846-45732499		NC_000005.8	45730846	45732499	-
cg10660256	TOP	5550056	CTTTTTACCCCCAACAAATAACATCTTCATAATATCCAAACAAATAATCA	6370195	CTTTTTACCCCCAACGAATAACATCTTCGTAATATCCAAACAAATAATCG	36	5	78443439	diploid	Homo sapiens	NCBI:RefSeq	36.1	TOP	CGACCACCTGTCTGGACACCACGAAGATGCCACCCGTTGGGGGCAAAAAG	ACTCGGAGCAGCTCGGGGCTGCGCAGCGGGAAGGCTCGCCTAGTCGGTCCGCATCCGTGT[CG]ACCACCTGTCTGGACACCACGAAGATGCCACCCGTTGGGGGCAAAAAGGCCAAGAAGGTG	A	Red	78443439	+	GeneID:635	BHMT		NM_001713.1	GI:4502406	betaine homocysteine methyltransferase; go_function: zinc ion binding; go_function: transferase activity; go_function: methyltransferase activity; go_function: homocysteine S-methyltransferase activity; go_function: betaine-homocysteine S-methyltransferase activity; go_process: protein amino acid methylation; go_process: regulation of homocysteine metabolism	betaine-homocysteine methyltransferase	0	TRUE	5:78443059-78443592		NC_000005.8	78443059	78443592	+
cg10331779	BOT	5360315	AATCCTTTATTACAAACTAACATCTACCCCACCAAAATCAACTATCAACA	1660195	AATCCTTTATTACAAACTAACATCTACCCCACCAAAATCAACTATCAACG	36	5	11957811	diploid	Homo sapiens	NCBI:RefSeq	36.1	BOT	GGTCCTTTGTTGCAGGCTGACATCTGCCCCACCAGAGTCAACTGTCAGCG	CCCTCGCACCCTGGTCCTTTGTTGCAGGCTGACATCTGCCCCACCAGAGTCAACTGTCAG[CG]CCTTGCACGTGAATTAGGGAAGCGGAGTAACCTGGGGTTCCATCCCTTCCCGGGTCCCTT	C	Grn	11957110	-	GeneID:1501	CTNND2	GT24; NPRAP;	NM_001332.2	GI:36951195	go_component: cytoskeleton; go_component: cytoplasm; go_function: protein binding; go_function: structural molecule activity; go_process: development; go_process: neuron adhesion; go_process: cell adhesion; go_process: signal transduction	catenin (cadherin-associated protein); delta 2 (neural plakophilin-related arm-repeat protein)	701	TRUE	5:11956117-11957844		NC_000005.8	11956117	11957844	-
cg10141715	TOP	2680762	AATACCCAAAACAATAACAACTAACATAAAACTAACAATAAAAAACAACA	6940520	AATACCCAAAACAATAACGACTAACATAAAACTAACGATAAAAAACAACG	36	12	100127584	diploid	Homo sapiens	NCBI:RefSeq	36.1	BOT	GGTGCCCAGGACAGTGACGGCTGACATGAAGCTAGCGGTGAGGGACAGCG	GACCTCGGAGGGGGTGCCCAGGACAGTGACGGCTGACATGAAGCTAGCGGTGAGGGACAG[CG]CCACGGGCACTGCGGTCATTCTGCGGCCGCCCATCAGGAAGTCCTTGGAGGTCTGCTGGC	C	Grn	100128120	-	GeneID:160728	SLC5A8	AIT; MGC125354;	NM_145913.2	GI:33942075	apical iodide transporter; go_component: membrane; go_component: integral to membrane; go_function: transporter activity; go_process: ion transport; go_process: sodium ion transport	solute carrier family 5 (iodide transporter); member 8	536	TRUE	12:100127137-100128325		NC_000012.10	100127137	100128325	-
cg09643544	TOP	2450669	TAAAACAACAACCCTTTCTCAACTACAAACAACAACTATAAAAAATAACA	5890553	TAAAACAACAACCCTTTCTCAACTACAAACGACAACTATAAAAAATAACG	36	19	9334696	diploid	Homo sapiens	NCBI:RefSeq	36.1	TOP	CGCCATCTCCCATAGCTGTCGCCTGCAGCTGAGAAAGGGTTGCTGTCCCA	AGCTGGGCAGCCCACCCCTTTCAGCTGCTGGCCGGAAGCGGAAGTGGGCGTCCGTCGCCT[CG]CCATCTCCCATAGCTGTCGCCTGCAGCTGAGAAAGGGTTGCTGTCCCAGCAGGCCAGGTC	A	Red	9334696	+	GeneID:7730	ZNF177		NM_003451.1	GI:4508008	go_component: nucleus; go_function: DNA binding; go_function: zinc ion binding; go_function: metal ion binding; go_process: transcription; go_process: regulation of transcription; DNA-dependent; go_process: negative regulation of transcription from RNA polymerase II promoter	zinc finger protein 177	0	TRUE	19:9334490-9335153		NC_000019.8	9334490	9335153	+
cg08453021	BOT	1260368	TACTAACCAAAAACACATTTTACATCTACAAAACATCCAAAAATCAACCA	2600026	TACTAACCAAAAACACATTTTACATCTACAAAACATCCGAAAATCAACCG	36	7	37455100	diploid	Homo sapiens	NCBI:RefSeq	36.1	TOP	CGGCTGATCTCCGGATGCCTTGCAGATGCAAAATGTGTCTCTGGCCAGCA	GGCGCAGGTGCCGGGGGCGGCGGCTGCAACTCCGCAGCGTCCGCTCGGGAGGAGAGTTCG[CG]GCTGATCTCCGGATGCCTTGCAGATGCAAAATGTGTCTCTGGCCAGCAGGAGGAAGGAAG	C	Grn	37454981	-	GeneID:9844	ELMO1	CED12; ELMO-1; KIAA0281;	NM_014800.8	GI:18765699	isoform 1 is encoded by transcript variant 1; ced-12 homolog 1; go_component: cytoskeleton; go_component: cytoplasm; go_component: plasma membrane; go_function: protein binding; go_function: protein binding; go_function: protein binding; go_function: SH3 domain binding; go_process: apoptosis; go_process: phagocytosis; go_process: apoptosis; go_process: cell motility; go_process: phagocytosis; eng…	engulfment and cell motility 1 isoform 1	119	TRUE	7:37453368-37455385		NC_000007.12	37453368	37455385	-
cg07752420	BOT	1940242	TTTACACCTAATACAAAATAAACCAACCAACTTACAATAACCAAAAAACA	780541	TTTACACCTAATACGAAATAAACCAACCAACTTACGATAACCAAAAAACG	36	9	21958681	diploid	Homo sapiens	NCBI:RefSeq	36.1	TOP	CGCCCTTTGGTTATCGCAAGCTGGCTGGCTCACTCCGCACCAGGTGCAAA	TAGAAGCAGGCATGCGTAGGGAAGCTACGGGATTCCGCCGAGGAGCGCCAGAGCCTGAGG[CG]CCCTTTGGTTATCGCAAGCTGGCTGGCTCACTCCGCACCAGGTGCAAAAGATGCCTGGGG	C	Grn		-	GeneID:1029	CDKN2A	ARF; MLM; p14; p16; p19; CMM2; INK4; MTS1; TP16; CDK4I; CDKN2; INK4a; p14ARF; p16INK4; p16INK4a;	NT_008413.17		isoform 3 is encoded by transcript variant 3; multiple tumor suppressor 1; cyclin-dependent kinase inhibitor p16; cell cycle negative regulator beta; CDK4 inhibitor p16-INK4; cyclin-dependent kinase inhibitor 2A; p14ARF; go_component: nucleus; go_component: nucleus; go_function: DNA binding; go_function: protein binding; go_function: protein binding; go_function: cyclin-dependent protein kinase i…	cyclin-dependent kinase inhibitor 2A isoform 3		TRUE	9:21958106-21958899		NC_000009.10	21958106	21958899	-
cg06675478	BOT	3520523	AAATAATTTATACATCAAAAAAAACTTTCCACCTACAAACCAAACCAACA	3890241	AAATAATTTATACATCAAAAAAAACTTTCCACCTACGAACCGAACCGACG	36	13	111769787	diploid	Homo sapiens	NCBI:RefSeq	36.1	TOP	CGCCGGTTCGGCTCGCAGGTGGAAAGTTTCTCCTGATGCACAAACCACTT	GAAGAATGGGGAGGGGTGGAGGCAACGACAACAAAAAAAGGCAGAAACACACGCACTCGG[CG]CCGGTTCGGCTCGCAGGTGGAAAGTTTCTCCTGATGCACAAACCACTTGCCAAAGAGGCC	C	Grn	111769914	+	GeneID:6656	SOX1		NM_005986.2	GI:30179899	SRY-related HMG-box gene 1; go_component: nucleus; go_function: DNA binding; go_function: transcription factor activity; go_process: regulation of transcription; DNA-dependent; go_process: regulation of transcription; DNA-dependent; go_process: establishment and/or maintenance of chromatin architecture	SRY (sex determining region Y)-box 1	127	TRUE	13:111768043-111771727		NC_000013.9	111768043	111771727	+
cg06498267	BOT	2850719	TATTAACCCCAAACTACAACATAAAAATAAACTACCTCTACATAAAACCA	6760719	TATTAACCCCGAACTACAACATAAAAATAAACTACCTCTACATAAAACCG	36	5	45731679	diploid	Homo sapiens	NCBI:RefSeq	36.1	TOP	CGGCTTCATGCAGAGGCAGTTCACCTCCATGCTGCAGCCCGGGGTCAACA	CGGCGGCGGCGAGGAGCCGGCGGGGGGCTTCGAAGACGCCGAGGGGCCCCGGCGGCAGTA[CG]GCTTCATGCAGAGGCAGTTCACCTCCATGCTGCAGCCCGGGGTCAACAAATTCTCCCTCC	T	Red	45731977	-	GeneID:348980	HCN1	BCNG1; HAC-2; BCNG-1;	NM_021072.1	GI:32698745	brain cyclic nucleotide gated channel 1; go_component: membrane; go_component: integral to membrane; go_function: 3 ;5prime-cAMP binding; go_function: nucleotide binding; go_function: sodium ion binding; go_function: potassium ion binding; go_function: voltage-gated potassium channel activity; go_process: cation transport; go_process: sodium ion transport; go_process: potassium ion transport	hyperpolarization activated cyclic nucleotide-gated potassium channel 1	298	TRUE	5:45730846-45732499		NC_000005.8	45730846	45732499	-
cg06493386	BOT	6280414	AAAATAACACAAACCTAAAAACTCCTTCCAAAAATTCTCCAAAACTTCCA	2470253	AAAATAACGCGAACCTAAAAACTCCTTCCAAAAATTCTCCAAAACTTCCG	36	8	73150351	diploid	Homo sapiens	NCBI:RefSeq	36.1	BOT	AAAGTAGCGCGGGCCTGAGAACTCCTTCCAGAAGTTCTCCAGGGCTTCCG	TCCTGCACTACAAAAGTAGCGCGGGCCTGAGAACTCCTTCCAGAAGTTCTCCAGGGCTTC[CG]CAGAGCGACTTTTTCGCTGCCTGTGAGCTGCAGCGCGGGAGAGCTCGGGCTCGCGCGGAC	C	Grn	73150373	-	GeneID:8989	TRPA1	ANKTM1;	NM_007332.1	GI:6601589	ankyrin-like with transmembrane domains 1; go_component: membrane; go_component: membrane fraction; go_component: integral to plasma membrane; go_function: cation channel activity; go_function: channel or pore class transporter activity; go_process: cation transport; go_process: sensory perception	ankyrin-like protein 1	22	TRUE	8:73149852-73150676		NC_000008.9	73149852	73150676	-
cg06277657	BOT	4880630	CTAAATAATTTAAAACCCCTTCCAAAATACCTCTTCTTATACAAACAACA	4880121	CTAAATAATTTAAAACCCCTTCCGAAATACCTCTTCTTATACGAACAACG	36	7	137182914	diploid	Homo sapiens	NCBI:RefSeq	36.1	BOT	CTAAGTGGTTTGAAGCCCCTTCCGGGATGCCTCTTCTTATACGAACAACG	CAGCAGTCGGTCCTAAGTGGTTTGAAGCCCCTTCCGGGATGCCTCTTCTTATACGAACAA[CG]CAGCGGCGCCAGGCGCCAGGGTCCTCACTTCTGCCTCCTGGATTTCCTCCGCCTTTCTGC	C	Grn	137182149	-	GeneID:9162	DGKI	DGK-IOTA;	NM_004717.2	GI:32483395	go_component: nucleus; go_component: cytoplasm; go_function: metal ion binding; go_function: transferase activity; go_function: diacylglycerol kinase activity; go_process: protein kinase C activation; go_process: intracellular signaling cascade	diacylglycerol kinase; iota	765	TRUE	7:137181541-137183087		NC_000007.12	137181541	137183087	-
cg04598121	TOP	4560674	AAAAACCCAAAACCAAACAACAACAACCAAATACAAAATATCAAAAACCA	1470674	AAAAACCCGAAACCGAACAACAACAACCAAATACAAAATATCAAAAACCG	36	8	57521059	diploid	Homo sapiens	NCBI:RefSeq	36.1	BOT	AGGAGCCCGGGGCCGAGCAACAGCAGCCAAGTGCAAAGTGTCAGGAACCG	CGCACGGTCGCCAGGAGCCCGGGGCCGAGCAACAGCAGCCAAGTGCAAAGTGTCAGGAAC[CG]CGCCATGGACTGCGAGGAGAGAGGGACGCGTGCTTCGAGCCTGCCTGGGCGCAGAACGGG	C	Grn	57521143	-	GeneID:5179	PENK		NM_006211.2	GI:40254835	go_component: soluble fraction; go_function: opioid peptide activity; go_function: neuropeptide hormone activity; go_process: cell-cell signaling; go_process: signal transduction; go_process: neuropeptide signaling pathway	proenkephalin	84	TRUE	8:57520521-57522710		NC_000008.9	57520521	57522710	-
cg03975694	TOP	3440309	AAACAAAACCAAACTAAAAAAACATCCAACATAACTTCAAAAATACACCA	4480538	AAACAAAACCAAACTAAAAAAACGTCCAACGTAACTTCAAAAATACACCG	36	19	42734312	diploid	Homo sapiens	NCBI:RefSeq	36.1	BOT	GGGCAGAACCAGGCTAAAGAAACGTCCAGCGTAGCTTCAAGGATGCACCG	AGGAGTCGGGCAGGGCAGAACCAGGCTAAAGAAACGTCCAGCGTAGCTTCAAGGATGCAC[CG]CGTGATCCCTATCGGATCTCCCCGACGCGTCAGGCCTGCCTAGACGGTGCTGGGAGCGCG	C	Grn	42734148	+	GeneID:163255	ZNF540	Nbla10512; DKFZp313K2238; DKFZp547B0714;	NM_152606.2	GI:32306517	putative protein product of Nbla10512; go_component: nucleus; go_function: zinc ion binding; go_function: nucleic acid binding; go_process: regulation of transcription; DNA-dependent	zinc finger protein 540	164	TRUE	19:42733846-42734771		NC_000019.8	42733846	42734771	+
cg02919422	TOP	5820215	CAATATCACTAAACCAACTAAAAACCCTAAATACACTATAAACCAAACCA	4150113	CAATATCACTAAACCGACTAAAAACCCTAAATACGCTATAAACCAAACCG	36	8	55533097	diploid	Homo sapiens	NCBI:RefSeq	36.1	BOT	CAGTGTCACTAGGCCGGCTGGGGGCCCTGGGTACGCTGTAGACCAGACCG	CAGGGGCGCCCGCAGTGTCACTAGGCCGGCTGGGGGCCCTGGGTACGCTGTAGACCAGAC[CG]CGACAGGCCAGAACACGGGCGGCGGCTTCGGGCCGGGAGACCCGCGCAGCCCTCGGGGCA	C	Grn	55533048	+	GeneID:64321	SOX17	FLJ22252;	NM_022454.2	GI:31077196	SRY-related HMG-box transcription factor SOX17; go_component: nucleus; go_function: DNA binding; go_process: transcription; go_process: regulation of transcription; DNA-dependent	SRY-box 17	49	TRUE	8:55532627-55535230		NC_000008.9	55532627	55535230	+
cg01839464	TOP	6550487	TCTACTAAATACTACATAACCAAAAATTACAAACACAAACAAAAAATACA	6220543	TCTACTAAATACTACATAACCAAAAATTACGAACGCGAACAAAAAATACG	36	18	48122475	diploid	Homo sapiens	NCBI:RefSeq	36.1	BOT	TCTGCTAAGTGCTGCATGGCCAAGGGTTGCGAACGCGAGCAGAAAATGCG	GGCTTTCTCTTCTCTGCTAAGTGCTGCATGGCCAAGGGTTGCGAACGCGAGCAGAAAATG[CG]CCTCTCACTGTCGCGAGGGATTCAGACAGTCAAGCGCCAAGGCAGCCCGAGGCTCCCCAA	C	Grn		+	GeneID:1630	DCC	CRC18; CRCR1;	NT_010966.13		deleted in colorectal cancer protein; go_component: integral to plasma membrane; go_function: protein binding; go_function: transmembrane receptor activity; go_process: apoptosis; go_process: cell cycle; go_process: development; go_process: axonogenesis; go_process: induction of apoptosis; go_process: negative regulation of progression through cell cycle	deleted in colorectal carcinoma		TRUE	18:48122009-48122893		NC_000018.8	48122009	48122893	+
cg00399483	TOP	7570156	AACTCCCCAATTCATACCTAAAAAATTAACAAAAAATAACACATCAATCA	7150112	AACTCCCCAATTCGTACCTAAAAAATTAACAAAAAATAACACATCAATCG	36	18	48122376	diploid	Homo sapiens	NCBI:RefSeq	36.1	BOT	AGCTCCCCAGTTCGTGCCTGGGAAATTAACAGGGAATGGCACATCAATCG	GCGTTGAGTAGGAGCTCCCCAGTTCGTGCCTGGGAAATTAACAGGGAATGGCACATCAAT[CG]CGGCCAAGCCCCCAGCCTCCCCGGAGTCCGCAGCTCCGGCTTTCTCTTCTCTGCTAAGTG	C	Grn		+	GeneID:1630	DCC	CRC18; CRCR1;	NT_010966.13		deleted in colorectal cancer protein; go_component: integral to plasma membrane; go_function: protein binding; go_function: transmembrane receptor activity; go_process: apoptosis; go_process: cell cycle; go_process: development; go_process: axonogenesis; go_process: induction of apoptosis; go_process: negative regulation of progression through cell cycle	deleted in colorectal carcinoma		TRUE	18:48122009-48122893		NC_000018.8	48122009	48122893	+
cg27409364	BOT	6130519	ATCAACTAAACAATACAACTTACCCATACAATAATAATTCAAAATATACA	6130035	GTCGACTAAACAATACAACTTACCCGTACGATAATAATTCAAAATATACG	36	11	17714319	diploid	Homo sapiens	NCBI:RefSeq	36.1	BOT	GTCGGCTGGGCAGTGCAGCTTGCCCGTGCGGTAGTAGTTCAGGATGTGCG	CGGCCCGCACACGTCGGCTGGGCAGTGCAGCTTGCCCGTGCGGTAGTAGTTCAGGATGTG[CG]CGAAGACGCCGGGGTGGCGGTCGAAGAAGAACTCGTCAGCACGCGGGTCATAGTCGAAGT	C	Grn	17714116	+	GeneID:3746	KCNC1	KV4; NGK2; KV3.1; MGC129855;	NM_004976.2	GI:24497454	voltage-gated potassium channel protein KV3.1; potassium voltage-gated channel subfamily C member 1; go_component: membrane; go_component: membrane fraction; go_component: integral to membrane; go_component: voltage-gated potassium channel complex; go_function: protein binding; go_function: potassium ion binding; go_function: voltage-gated potassium channel activity; go_process: cation transport;…	Shaw-related voltage-gated potassium channel protein 1	203	TRUE	11:17712319-17714962		NC_000011.8	17712319	17714962	+
cg26656135	TOP	580739	AATTAAATATTTATTCTCATTCCTTCCAATATCAAAATTTCCCCTTCACA	5310739	AATTAAATATTTATTCTCGTTCCTTCCAATATCGAAATTTCCCCTTCGCG	36	6	133604467	diploid	Homo sapiens	NCBI:RefSeq	36.1	TOP	CGCGAAGGGGAAACTTCGACACTGGAAGGAACGAGAATAAATACTTAATT	GTGTACGCTATTTGTTGTGGGGTGGCCGAAGGGGATGTCCTGTTTTCACCAGAGGCACAG[CG]CGAAGGGGAAACTTCGACACTGGAAGGAACGAGAATAAATACTTAATTACGGACGCACTG	C	Grn	133604206	+	GeneID:2070	EYA4	CMD1J; DFNA10;	NM_004100.2	GI:26667248	isoform a is encoded by transcript variant 1; deafness; autosomal dominant 10; dJ78N10.1 (eyes absent (Drosophila) homolog 4); go_component: nucleus; go_function: hydrolase activity; go_function: magnesium ion binding; go_function: protein tyrosine phosphatase activity; go_process: metabolism; go_process: transcription; go_process: morphogenesis; go_process: visual perception; go_process: sensory…	eyes absent 4 isoform a	261	TRUE	6:133603260-133605886		NC_000006.10	133603260	133605886	+
cg26626089	TOP	870463	AACCCTAAAACAAAAAATAATCCACAAAATCAAAAACCACAAATTCACCA	3440168	AACCCTAAAACAAAAAATAATCCACGAAATCAAAAACCACAAATTCACCG	36	19	59077677	diploid	Homo sapiens	NCBI:RefSeq	36.1	BOT	GGCCCTGAGGCAGAAGGTGGTCCACGAAGTCAAGAGCCACAAGTTCACCG	TTGCAGAAAGGGGGCCCTGAGGCAGAAGGTGGTCCACGAAGTCAAGAGCCACAAGTTCAC[CG]CTCGCTTCTTCAAGCAGCCCACCTTCTGCAGCCACTGCACCGACTTCATCTGGTGAGGGA	C	Grn	59077279	+	GeneID:5582	PRKCG	PKCC; PKCG; SCA14; MGC57564; PKC-gamma;	NM_002739.3	GI:47132626	spinocerebellar ataxia 14; go_function: ATP binding; go_function: nucleotide binding; go_function: calcium ion binding; go_function: transferase activity; go_function: diacylglycerol binding; go_function: protein kinase C activity; go_function: protein-tyrosine kinase activity; go_process: intracellular signaling cascade; go_process: protein amino acid phosphorylation	protein kinase C; gamma	398	FALSE
cg26609631	TOP	160347	AACCAAAAAATACAATAAACACAAAAAACAAACTAACTACAAAACAACCA	6840403	AACCGAAAAATACGATAAACGCAAAAAACGAACTAACTACGAAACGACCG	36	13	27264814	diploid	Homo sapiens	NCBI:RefSeq	36.1	BOT	AGCCGAAAGGTGCGGTGGGCGCAGAGGGCGGGCTGGCTGCGGGGCGACCG	AAGCGCGTGGAGAGCCGAAAGGTGCGGTGGGCGCAGAGGGCGGGCTGGCTGCGGGGCGAC[CG]CGCGCCGGGGCCATGCCGCGCTCCTTCCTGGTGGACTCGCTAGTGCTGCGCGAGGCGGGC	C	Grn	27264780	+	GeneID:219409	GSH1	Gsh-1;	NM_145657.1	GI:33457325	GS homeo box protein 1; genomic screened homeo box 1; go_component: nucleus; go_function: transcription factor activity; go_process: development; go_process: regulation of transcription; DNA-dependent	homeobox protein Gsh-1	34	TRUE	13:27263400-27265360		NC_000013.9	27263400	27265360	+
cg26252167	TOP	6280538	AACAATAAATCCATAAAACATACTCCTATACATATCAAAAACAATAATCA	2470070	AACGATAAATCCGTAAAACGTACTCCTATACGTATCGAAAACAATAATCG	36	6	110407266	diploid	Homo sapiens	NCBI:RefSeq	36.1	BOT	AGCGGTGAATCCGTGGGACGTGCTCCTGTGCGTGTCGGGGACAGTGATCG	ACTCCTGCTGCCAGCGGTGAATCCGTGGGACGTGCTCCTGTGCGTGTCGGGGACAGTGAT[CG]CTGGAGAAAACGCGCTGGTGGTGGCGCTCATCGCGTCCACTCCGGCGCTGCGCACGCCCA	C	Grn	110406987	+	GeneID:2830	GPR6		NM_005284.2	GI:31377786	go_component: integral to plasma membrane; go_function: receptor activity; go_function: rhodopsin-like receptor activity; go_function: G-protein coupled receptor activity; unknown ligand; go_process: signal transduction; go_process: G-protein coupled receptor protein signaling pathway	G protein-coupled receptor 6	279	TRUE	6:110406816-110407975		NC_000006.10	110406816	110407975	+
cg25524350	TOP	6760762	ATATATTTATATAACAAAAACACAACTTAACACCCATTTCCTTTAACTCA	4290762	ATATATTTATATAACGAAAACGCAACTTAACACCCATTTCCTTTAACTCG	36	7	94122829	diploid	Homo sapiens	NCBI:RefSeq	36.1	BOT	ATGTGTTTGTGTAGCGGGGACGCAGCTTGACACCCATTTCCTTTGGCTCG	AAAGGAAAAAAGATGTGTTTGTGTAGCGGGGACGCAGCTTGACACCCATTTCCTTTGGCT[CG]CATCGCGGTCGCAGAGCCCAATCGCGGGGAAACGGGCCCCCCAGAAAAACAGGCAACGAC	C	Grn	94123624	+	GeneID:23089	PEG10		XM_496907.2	GI:89025339	Derived by automated computational analysis using gene prediction method: GNOMON.	paternally expressed 10	795	TRUE	7:94122326-94124641		NC_000007.12	94122326	94124641	+
cg25361106	BOT	4590097	TAAAAAACAAAACAACCAAAATCCAACCAAAACCTCAATAAAATCCCACA	5490487	TAAAAAACAAAACGACCAAAATCCAACCAAAACCTCAATAAAATCCCACG	36	2	74594254	diploid	Homo sapiens	NCBI:RefSeq	36.1	TOP	CGTGGGACCTCACTGAGGCCTTGGTTGGATCCTGGCCGCCTTGTTTCCCA	GTCTGTTCTCACACTCTTCCTCCTCAACGGCGGGAGGGCGAAATCTCGCCACGGGGGACA[CG]TGGGACCTCACTGAGGCCTTGGTTGGATCCTGGCCGCCTTGTTTCCCATAAACATTTTAC	T	Red	74594226	+	GeneID:3196	TLX2	Enx; NCX; HOX11L1;	NM_001534.2	GI:33413430	isoform 2 is encoded by transcript variant 2; homeo box 11-like 1; T-cell leukemia; homeobox 2; go_component: nucleus; go_function: transcription factor activity; go_process: development; go_process: regulation of transcription; DNA-dependent	T-cell leukemia; homeobox 2 isoform 2	28	TRUE	2:74593784-74597576		NC_000002.10	74593784	74597576	+
cg25216696	BOT	450201	AAAATAAATTCTAAAAACTCTAAAATAAACCACCCTCTCTCTTTCTATCA	6250477	AAAATAAATTCTAAAAACTCTAAAATAAACCACCCTCTCTCTTTCTATCG	36	8	11602760	diploid	Homo sapiens	NCBI:RefSeq	36.1	TOP	CGACAGAAAGAGAGAGGGTGGTTCATCCCAGAGCTTTCAGAACCCACTCT	CGCAGAAGCTGCTAGGCTGGCTCCTTCCTCCTCGCCGCAGCCGGGGTCCTAAAAGAGGAA[CG]ACAGAAAGAGAGAGGGTGGTTCATCCCAGAGCTTTCAGAACCCACTCTCCACTTGCGTGG	T	Red		+	GeneID:2626	GATA4	MGC126629;	NT_077531.3		GATA-binding protein 4; go_component: nucleus; go_component: nucleus; go_component: nucleus; go_function: DNA binding; go_function: protein binding; go_function: zinc ion binding; go_function: metal ion binding; go_function: sequence-specific DNA binding; go_function: transcription factor activity; go_function: transcription factor activity; go_function: transcriptional activator activity; go_fun…	GATA binding protein 4		TRUE	8:11602473-11604934		NC_000008.9	11602473	11604934	+
cg25123470	TOP	5390706	ATAACTTCTACTTTAAAAACAAATTACTAAAAAACTAATCTCCTTCCCCA	6200706	GTAACTTCTACTTTAAAAACAAATTACTAAAAAACTAATCTCCTTCCCCG	36	10	103593712	diploid	Homo sapiens	NCBI:RefSeq	36.1	TOP	CGGGGAAGGAGACTAGCTCCCCAGCAATCTGCCCCTAAAGCAGAAGTCAC	CCGCCCCCCACCCTTTGCAGCCCGGGGGAGGCACCCGGTGAAAGGGTGAACTGCAAAGTG[CG]GGGAAGGAGACTAGCTCCCCAGCAATCTGCCCCTAAAGCAGAAGTCACGGGGCTTGGCGG	C	Grn	103593667	-	GeneID:30819	KCNIP2	KCHIP2; MGC17241; DKFZp566L1246;	NM_173192.2	GI:50557649	isoform 3 is encoded by transcript variant 3; Kv channel-interacting protein 2; A-type potassium channel modulatory protein 2; cardiac voltage gated potassium channel modulatory subunit; potassium channel interacting protein 2; go_function: calcium ion binding; go_function: potassium ion binding; go_function: voltage-gated ion channel activity; go_process: ion transport; go_process: potassium ion…	Kv channel interacting protein 2 isoform 3	45	FALSE
cg25103286	BOT	730553	AACTTTAAAATTTAACAAAAAAAACCACAACAACACTTTTAAACAAAACA	5820091	AACTTTAAAATTTAACAAAAAAAACCACAACAACACTTTTAAACAAAACG	36	3	52558686	diploid	Homo sapiens	NCBI:RefSeq	36.1	TOP	CGCCCTGCCTAAAAGTGTTGTTGTGGTTTTTTTTGCCAAATTTCAAAGCC	CTCAGGTGATCTATTCACCTCAGCCTCCCAAAGAGCTGGGATTATAGGCATGAGTCACAG[CG]CCCTGCCTAAAAGTGTTGTTGTGGTTTTTTTTGCCAAATTTCAAAGCCTAGTTTTCTCAT	C	Grn	52557496	-	GeneID:64943	NT5DC2	FLJ12442;	NM_022908.1	GI:12597652	synonym: FLJ12442	hypothetical protein LOC64943	1190	FALSE
cg24989962	BOT	2070086	AAAACAAAACACTCTACAAAATAAACACCTAACACTAACATTAAAAAACA	1500356	AAAACGAAACGCTCTACAAAATAAACGCCTAACGCTAACATTAAAAAACG	36	14	51804036	diploid	Homo sapiens	NCBI:RefSeq	36.1	BOT	GAGGCGGGACGCTCTGCAGGGTGAGCGCCTGGCGCTGGCATTGAAGAGCG	ACCCCTCTTTGAGAGGCGGGACGCTCTGCAGGGTGAGCGCCTGGCGCTGGCATTGAAGAG[CG]CGGAGCAGGCCAGTGAAGAGCTCGGCCCTGACGCGCTGCGTTCTCAGTAGAGACAGACTC	C	Grn	51804181	+	GeneID:5729	PTGDR	DP; AS1; MGC49004;	NM_000953.2	GI:38505191	prostanoid DP receptor; PGD receptor; go_component: integral to membrane; go_function: receptor activity; go_function: thromboxane receptor activity; go_function: rhodopsin-like receptor activity; go_function: prostaglandin D receptor activity; go_process: signal transduction; go_process: G-protein coupled receptor protein signaling pathway	prostaglandin D2 receptor	145	TRUE	14:51803838-51805763		NC_000014.7	51803838	51805763	+
cg24646414	TOP	3850364	ATTAATTTTTTCCCCTTTAATTTTTAATCTTCACAACAATTCCTCCCACA	2710280	ATTAATTTTTTCCCCTTTAATTTTTAATCTTCGCGACAATTCCTCCCACG	36	8	11603134	diploid	Homo sapiens	NCBI:RefSeq	36.1	BOT	GTTGGTTTTTTCCCCTTTGATTTTTGATCTTCGCGACAGTTCCTCCCACG	ATTTTTAAGCGAGTTGGTTTTTTCCCCTTTGATTTTTGATCTTCGCGACAGTTCCTCCCA[CG]CATATTATCGTTGTTGCCGTCGTTTTCTCTCCCCGCGTGGCTCCTTGACCTGCGAGGGAG	C	Grn		+	GeneID:2626	GATA4	MGC126629;	NT_077531.3		GATA-binding protein 4; go_component: nucleus; go_component: nucleus; go_component: nucleus; go_function: DNA binding; go_function: protein binding; go_function: zinc ion binding; go_function: metal ion binding; go_function: sequence-specific DNA binding; go_function: transcription factor activity; go_function: transcription factor activity; go_function: transcriptional activator activity; go_fun…	GATA binding protein 4		TRUE	8:11602473-11604934		NC_000008.9	11602473	11604934	+
cg24602243	TOP	780681	CCAAATACAAATCAACCAAAAACAAACACAAATCAAAAACCAATTTCCCA	5340681	CCAAATACAAATCAACCAAAAACAAACACAAATCAAAAACCAATTTCCCG	36	5	14197425	diploid	Homo sapiens	NCBI:RefSeq	36.1	TOP	CGGGAAATTGGTCTTTGATCTGTGCCTGTCTCTGGCTGATTTGTACCTGG	GGCGTGGGCGGAGGCTCTTACCCCGGAGGCCGAGCGGACTGAGCCGGGGCCGGTCCGGGA[CG]GGAAATTGGTCTTTGATCTGTGCCTGTCTCTGGCTGATTTGTACCTGGACCCTCCTCGAC	T	Red	14196829	+	GeneID:7204	TRIO	tgat;	NM_007118.2	GI:45439358	go_function: ATP binding; go_function: nucleotide binding; go_function: transferase activity; go_function: protein serine/threonine kinase activity; go_function: guanyl-nucleotide exchange factor activity; go_process: protein amino acid phosphorylation; go_process: transmembrane receptor protein tyrosine phosphatase signaling pathway	triple functional domain (PTPRF interacting)	596	TRUE	5:14195558-14198494		NC_000005.8	14195558	14198494	+
cg24176563	BOT	5670196	ATAATTAAATATTTATTCTCATTCCTTCCAATATCAAAATTTCCCCTTCA	7400092	GTAATTAAATATTTATTCTCGTTCCTTCCAATATCGAAATTTCCCCTTCG	36	6	133604469	diploid	Homo sapiens	NCBI:RefSeq	36.1	BOT	GTAATTAAGTATTTATTCTCGTTCCTTCCAGTGTCGAAGTTTCCCCTTCG	TTCAGTGCGTCCGTAATTAAGTATTTATTCTCGTTCCTTCCAGTGTCGAAGTTTCCCCTT[CG]CGCTGTGCCTCTGGTGAAAACAGGACATCCCCTTCGGCCACCCCACAACAAATAGCGTAC	C	Grn	133604206	+	GeneID:2070	EYA4	CMD1J; DFNA10;	NM_004100.2	GI:26667248	isoform a is encoded by transcript variant 1; deafness; autosomal dominant 10; dJ78N10.1 (eyes absent (Drosophila) homolog 4); go_component: nucleus; go_function: hydrolase activity; go_function: magnesium ion binding; go_function: protein tyrosine phosphatase activity; go_process: metabolism; go_process: transcription; go_process: morphogenesis; go_process: visual perception; go_process: sensory…	eyes absent 4 isoform a	263	TRUE	6:133603260-133605886		NC_000006.10	133603260	133605886	+
cg22752533	BOT	730132	AAATTATTTAACATAATAACAACACAACCCCTAATCCAAAAATAACTACA	5820195	AAATTATTTAACATAATAACGACGCGACCCCTAATCCGAAAATAACTACG	36	20	44091355	diploid	Homo sapiens	NCBI:RefSeq	36.1	BOT	AGGTTGTTTAGCATGGTGGCGGCGCGGCCCCTGGTCCGGGGATGGCTGCG	TCGCAGTCCGTCAGGTTGTTTAGCATGGTGGCGGCGCGGCCCCTGGTCCGGGGATGGCTG[CG]CCGCCTCGCCCGCGCCCCTCTACCCGCCTTCGCCGCTCTCTCGTTCGCTGTAGCTCTGTC	C	Grn	44091245	+	GeneID:57468	SLC12A5	KCC2; KIAA1176;	NM_020708.3	GI:38570143	erythroid K-Cl cotransporter 2; neuronal K-Cl cotransporter; electroneural potassium-chloride cotransporter 2; go_component: membrane; go_component: integral to membrane; go_function: symporter activity; go_function: transporter activity; go_function: potassium ion binding; go_function: amino acid-polyamine transporter activity; go_function: potassium:chloride symporter activity; go_process: ion …	solute carrier family 12 member 5	110	TRUE	20:44090779-44092064		NC_000020.9	44090779	44092064	+
cg22303211	BOT	1770487	TTACTAATCTCCAAATTATACATCTTAAAATTCTCCTAAACCATCTTACA	1770543	TTACTAATCTCCGAATTATACATCTTAAAATTCTCCTAAACCATCTTACG	36	13	111770172	diploid	Homo sapiens	NCBI:RefSeq	36.1	BOT	TTGCTGATCTCCGAGTTGTGCATCTTGGGGTTCTCCTGGGCCATCTTGCG	GCCCCCAGGCGCTTGCTGATCTCCGAGTTGTGCATCTTGGGGTTCTCCTGGGCCATCTTG[CG]CCGCTGCCCGCGGGACCACACCATGAAGGCGTTCATGGGCCGTTTGACCCGGTCCTGGTT	C	Grn	111769914	+	GeneID:6656	SOX1		NM_005986.2	GI:30179899	SRY-related HMG-box gene 1; go_component: nucleus; go_function: DNA binding; go_function: transcription factor activity; go_process: regulation of transcription; DNA-dependent; go_process: regulation of transcription; DNA-dependent; go_process: establishment and/or maintenance of chromatin architecture	SRY (sex determining region Y)-box 1	258	TRUE	13:111768043-111771727		NC_000013.9	111768043	111771727	+
cg22131691	BOT	2640475	ATCAAAAATTTTTAAATATAATATATAATTCCCTTCATCCCCATCAATCA	6110598	ATCAAAAATTTTTAAATATAATATATAATTCCCTTCGTCCCCATCAATCG	36	7	32077513	diploid	Homo sapiens	NCBI:RefSeq	36.1	BOT	ATCAAGAGTTTTTGAGTGTGGTGTGTGGTTCCCTTCGTCCCCATCAGTCG	TAGCAAGAAAACATCAAGAGTTTTTGAGTGTGGTGTGTGGTTCCCTTCGTCCCCATCAGT[CG]CTTCAATATTTCAAAATGGATCCGGTTCTGTGGCGGGTGCGAGAGTGAGGCTGTGGGGGA	C	Grn	32077516	-	GeneID:5137	PDE1C	Hcam3;	NM_005020.1	GI:4826893	phosphodiesterase 1C; calmodulin-dependent (70kD); Human 3 ;5 cyclic nucleotide phosphodiesterase (HSPDE1C1A); go_function: calmodulin binding; go_function: catalytic activity; go_function: hydrolase activity; go_function: 3 ;5prime-cyclic-nucleotide phosphodiesterase activity; go_function: calmodulin-dependent cyclic-nucleotide phosphodiesterase activity; go_process: signal transduction	phosphodiesterase 1C; calmodulin-dependent 70kDa	3	TRUE	7:32076278-32077689		NC_000007.12	32076278	32077689	-
cg21621248	BOT	6200059	CATAAACAACTTACAACACTCAATAAACAATAAATACCTATACAAACTCA	4390059	CGTAAACAACTTACGACACTCAATAAACAATAAATACCTATACAAACTCG	36	2	80385353	diploid	Homo sapiens	NCBI:RefSeq	36.1	BOT	CGTGAGCAGCTTACGACACTCAGTGAGCAGTAGGTGCCTGTGCAAGCTCG	AAGACGCACAATCGTGAGCAGCTTACGACACTCAGTGAGCAGTAGGTGCCTGTGCAAGCT[CG]CGCCGCACACTGCCTGGTGGAGGGAAGGAGCCCGGGCGCCGCTCGCCGCTCCCCGCGCCG	C	Grn	80385366	-	GeneID:347730	LRRTM1	FLJ32082;	NM_178839.3	GI:40255221	leucine-rich repeat transmembrane neuronal 1 protein; go_component: integral to membrane	leucine rich repeat transmembrane neuronal 1	13	TRUE	2:80384714-80385520		NC_000002.10	80384714	80385520	-
cg21303386	TOP	6330195	TCAACTAACAACAAACAAAACAACAAAACAAAATAACTTCATCACACTCA	4540132	TCAACTAACGACAAACGAAACAACGAAACAAAATAACTTCATCACACTCG	36	1	239586934	diploid	Homo sapiens	NCBI:RefSeq	36.1	BOT	TCAGCTGGCGGCAAGCGGAGCAGCGAGGCAGGGTAGCTTCATCACACTCG	GTGCAGGCGGTGTCAGCTGGCGGCAAGCGGAGCAGCGAGGCAGGGTAGCTTCATCACACT[CG]CGGCGGATGCGGATTCCGCGCCGCCCCGGCTCTAGCTGCTCAGGCGACCGCCACCCTCGC	C	Grn	239587101	-	GeneID:6000	RGS7		NM_002924.2	GI:21361148	go_component: heterotrimeric G-protein complex; go_function: signal transducer activity; go_function: regulator of G-protein signaling activity; go_process: intracellular signaling cascade; go_process: negative regulation of signal transduction; go_process: G-protein coupled receptor protein signaling pathway; go_process: regulation of G-protein coupled receptor protein signaling pathway	regulator of G-protein signalling 7	167	TRUE	1:239586193-239587613		NC_000001.9	239586193	239587613	-
cg21296230	TOP	270161	ACAAAAATAAATTATAAAAAACCATCACAAAATCCTTCCTACTAAAACCA	840673	GCGAAAATAAATTATAAAAAACCATCGCGAAATCCTTCCTACTAAAACCG	36	15	30797828	diploid	Homo sapiens	NCBI:RefSeq	36.1	BOT	GCGGGGGTGAATTGTGAAGAACCATCGCGGGGTCCTTCCTGCTGAGGCCG	GGTGCGTTGTTCGCGGGGGTGAATTGTGAAGAACCATCGCGGGGTCCTTCCTGCTGAGGC[CG]CGGACACCGTGACCTCGCTGCTCTGGGTCTGCAGGGAAACGTAGGAAAAAAAGTTGTCAG	C	Grn	30797497	+	GeneID:26585	GREM1	DRM; PIG2; DAND2; IHG-2; GREMLIN; CKTSF1B1; MGC126660;	NM_013372.5	GI:71164890	cysteine knot superfamily 1; BMP antagonist 1; increased in high glucose-2; down-regulated in Mos-transformed cells; proliferation-inducing gene 2; go_component: extracellular space; go_function: cytokine activity; go_function: protein binding; go_process: development; go_process: nervous system development	gremlin-1 precursor	331	TRUE	15:30796667-30799245		NC_000015.8	30796667	30799245	+
cg21166555	BOT	3420148	ATTAACTCTTCCCAAAATTTTACTACTCAATATCAACTTAAATCAATCCA	5130025	GTTAACTCTTCCCAAAATTTTACTACTCAATATCAACTTAAATCAATCCG	36	7	2239430	diploid	Homo sapiens	NCBI:RefSeq	36.1	TOP	CGGATTGATTCAAGCTGATACTGAGTAGCAAAATTTTGGGAAGAGTCAAC	GGGAAGGTAGCCTAGTAGCATAAATTGCATTTCTAGTGGGCCCAGAAAAAAGCAAAATAA[CG]GATTGATTCAAGCTGATACTGAGTAGCAAAATTTTGGGAAGAGTCAACGGTGCAAGTTTG	T	Red	2239109	-	GeneID:8379	MAD1L1	MAD1; PIG9; HsMAD1; TP53I9; TXBP181;	NM_003550.2	GI:62243331	mitotic-arrest deficient 1; yeast; homolog-like 1; MAD1 (mitotic arrest deficient; yeast; homolog)-like 1; tumor protein p53 inducible protein 9; go_component: nucleus; go_component: spindle; go_component: centrosome; go_function: molecular function unknown; go_process: cell cycle; go_process: cell division; go_process: mitotic anaphase; go_process: mitotic metaphase; go_process: mitotic telophas…	MAD1-like 1 protein	321	TRUE	7:2238484-2239520		NC_000007.12	2238484	2239520	-
cg20890210	TOP	4480053	ATATAACAATTTCCAATTCCTTTAACAACTCAAATCTAACTAAACTACCA	3360070	ATATAACAATTTCCAATTCCTTTAACAACTCAAATCTAACTAAACTACCG	36	8	73612735	diploid	Homo sapiens	NCBI:RefSeq	36.1	TOP	CGGCAGCCTAGCCAGACTTGAGTTGCTAAAGGAATTGGAAACTGCCATAT	GTAAGTGGCGGGGGCATTGCTGCTCCCCGAAGGGGGTCTTCCTTTAAGAATGAATCATCG[CG]GCAGCCTAGCCAGACTTGAGTTGCTAAAGGAATTGGAAACTGCCATATGGCGCCCAGTGG	C	Grn	73612180	+	GeneID:9312	KCNB2	KV2.2;	NM_004770.2	GI:27436973	potassium voltage-gated channel subfamily B member 2; potassium channel Kv2.2; delayed rectifier potassium channel protein; go_component: membrane; go_component: integral to membrane; go_component: voltage-gated potassium channel complex; go_function: protein binding; go_function: potassium ion binding; go_function: delayed rectifier potassium channel activity; go_process: cation transport; go_pr…	potassium voltage-gated channel; Shab-related subfamily; member 2	555	TRUE	8:73611127-73612795		NC_000008.9	73611127	73612795	+
cg20792062	BOT	2710291	CAAAAACACCAAAACAATCTCCATAACACAAAAACAAAAAACATACTACA	6350246	CAAAAACACCAAAACGATCTCCATAACGCGAAAACAAAAAACATACTACG	36	12	5023549	diploid	Homo sapiens	NCBI:RefSeq	36.1	BOT	CAGGGGCACCAGGGCGATCTCCATGGCGCGGGAGCAGAGGGCATGCTGCG	ACCGCCGTTCTCCAGGGGCACCAGGGCGATCTCCATGGCGCGGGAGCAGAGGGCATGCTG[CG]CCCCAGCTGACCGGCTCCCGCGCCCCCTACTCACGCTCCGCGGGCGCCTGGCGTCAGGCT	C	Grn	5023346	+	GeneID:3741	KCNA5	HK2; HCK1; PCN1; HPCN1; KV1.5; MGC117058; MGC117059;	NM_002234.2	GI:25952086	potassium channel protein; voltage-gated potassium channel; cardiac potassium channel; potassium channel 1; insulinoma and islet potassium channel; voltage-gated potassium channel protein Kv1.5; go_component: membrane; go_component: membrane fraction; go_component: integral to membrane; go_component: voltage-gated potassium channel complex; go_component: voltage-gated potassium channel complex; g…	potassium voltage-gated channel; shaker-related subfamily; member 5	203	TRUE	12:5022830-5024746		NC_000012.10	5022830	5024746	+
cg20279283	BOT	4060068	AAATAACCCAAAAAATCTACAATCCAAACCATTATAATCAATTCCCTACA	4060309	AAATAACCCAAAAAATCTACGATCCAAACCATTATAATCAATTCCCTACG	36	8	11604272	diploid	Homo sapiens	NCBI:RefSeq	36.1	BOT	AAATGGCCCAGAAGGTCTGCGGTCCAAACCATTGTAATCAGTTCCCTGCG	AGCTGGGCCGCCAAATGGCCCAGAAGGTCTGCGGTCCAAACCATTGTAATCAGTTCCCTG[CG]GAGGCCCGAGGGCGGGCGGGGAGGAAAGGGGCGCAGAAACTCAGCAATCTCCAGCACCTT	A	Red		+	GeneID:2626	GATA4	MGC126629;	NT_077531.3		GATA-binding protein 4; go_component: nucleus; go_component: nucleus; go_component: nucleus; go_function: DNA binding; go_function: protein binding; go_function: zinc ion binding; go_function: metal ion binding; go_function: sequence-specific DNA binding; go_function: transcription factor activity; go_function: transcription factor activity; go_function: transcriptional activator activity; go_fun…	GATA binding protein 4		TRUE	8:11602473-11604934		NC_000008.9	11602473	11604934	+
cg19576304	BOT	7040192	AAACAACAATAAATCCTAAACTTTCTCTAAATACAAATTAAAAACTCCCA	6620601	AAACGACGATAAATCCTAAACTTTCTCTAAATACAAATTAAAAACTCCCG	36	18	55091002	diploid	Homo sapiens	NCBI:RefSeq	36.1	TOP	CGGGAGCTTCCAATTTGCATTCAGAGAAAGCTTAGGACCCATCGCCGCCC	AGCGCCCCTTCCTTAACTTTTATTAAGGCAACTGGGCGCGGGGTTGGGGACCGTCTATGG[CG]GGAGCTTCCAATTTGCATTCAGAGAAAGCTTAGGACCCATCGCCGCCCTCACCACGGACC	C	Grn	55091605	-	GeneID:30062	RAX	RX;	NM_013435.1	GI:7305450	retinal homeobox protein; go_component: nucleus; go_function: transcription factor activity; go_function: RNA polymerase II transcription factor activity; go_process: development; go_process: visual perception; go_process: regulation of transcription; DNA-dependent	retina and anterior neural fold homeobox	603	TRUE	18:55090435-55093173		NC_000018.8	55090435	55093173	-
cg19352038	BOT	7320471	AAATAACAATCCCTAAATAAACTCAAACAAATAAAACACAATACAAAACA	1240438	AAATAACAATCCCTAAATAAACTCGAACGAATAAAACGCAATACAAAACG	36	2	222873113	diploid	Homo sapiens	NCBI:RefSeq	36.1	BOT	GAGTGACAGTCCCTGAATAGGCTCGAGCGAATAAAGCGCAGTGCAGAGCG	CTCGCGGCCCCGGAGTGACAGTCCCTGAATAGGCTCGAGCGAATAAAGCGCAGTGCAGAG[CG]CGGGGCTGGCACTCGGGGGTGTAAAGGAGGCGAGTTCGCTGGCACTTACCAAGTTATAAA	C	Grn	222871944	-	GeneID:5077	PAX3	WS1; CDHS; HUP2; MGC120381; MGC120382; MGC120383; MGC120384;	NM_181457.1	GI:31563339	isoform PAX3 is encoded by transcript variant PAX3; paired domain gene 3; paired box homeotic gene 3; paired domain gene HuP2; PAX3/FKHR fusion gene; go_component: nucleus; go_function: transcription factor activity; go_function: transcription factor activity; go_process: development; go_process: apoptosis; go_process: nervous system development; go_process: sensory perception of sound; go_proces…	paired box gene 3 isoform PAX3	1169	TRUE	2:222872611-222873277		NC_000002.10	222872611	222873277	-
cg19221959	BOT	4210064	TACACACTACACCATAAAAAACAAATTACAATATACCCAACAAACCAACA	6770639	TACGCGCTACGCCGTAAAAAACGAATTACGATATACCCAACGAACCGACG	36	7	94375283	diploid	Homo sapiens	NCBI:RefSeq	36.1	TOP	CGCCGGCCCGCTGGGTACACCGCAACCCGCTCCTCACGGCGCAGCGCGTA	CTCCCACCCCCTCCTCGCAGGCGCCCCCCGCCCCACGGTGGACGCGGCGGCTCGGCTCGG[CG]CCGGCCCGCTGGGTACACCGCAACCCGCTCCTCACGGCGCAGCGCGTAGGGCGGCTGCGG	C	Grn		+	GeneID:55607	PPP1R9A		NT_007933.14		Derived by automated computational analysis using gene prediction method: GNOMON.	protein phosphatase 1; regulatory (inhibitor) subunit 9A isoform 1		TRUE	7:94374717-94375964		NC_000007.12	94374717	94375964	+
cg19144013	TOP	6350671	ATATCAAATAATACCTCCCAACAATAAAAACAACACTAAAATCCATACCA	4390324	ATATCAAATAATACCTCCCAACGATAAAAACAACACTAAAATCCGTACCG	36	X	15421667	diploid	Homo sapiens	NCBI:RefSeq	36.1	TOP	CGGCACGGATTCCAGTGCTGCCTCCACCGCTGGGAGGCACCACTTGACAT	GTCTTGTGGGAAATCTGTTTTTAACTGTAGTCTCCCTGTCACCCAGCCGGCGGAGCTTGG[CG]GCACGGATTCCAGTGCTGCCTCCACCGCTGGGAGGCACCACTTGACATGACCTGGGACAG	C	Grn	15421385	-	GeneID:8544	PIR		NM_003662.2	GI:66363695	go_component: nucleus; go_function: iron ion binding; go_function: metal ion binding; go_function: transcription cofactor activity; go_process: transcription from RNA polymerase II promoter	pirin	282	TRUE	X:15421076-15421731		NC_000023.9	15421076	15421731	-
cg18902090	TOP	1820168	AAACTAACCAACTAAAAACCAAACTTACTAAACTAAAAACTAAACAACCA	3420053	AAACTAACCAACTAAAAACCGAACTTACTAAACTAAAAACTAAACAACCG	36	5	140286433	diploid	Homo sapiens	NCBI:RefSeq	36.1	TOP	CGGCTGCCCAGCCTCCAGCCTAGCAAGCCCGGCTCCCAGCTGGCCAGCCC	TCTCTGCACCCCTAGGCGGCGCTGCGCTCCTCAACACCCGGCCGGCTCCGCTTTCCCAGA[CG]GCTGCCCAGCCTCCAGCCTAGCAAGCCCGGCTCCCAGCTGGCCAGCCCCGGCAATGCCGG	T	Red	140286486	+	GeneID:56135	PCDHAC1	PCDH-ALPHA-C1;	NM_018898.3	GI:14717400	isoform 1 precursor is encoded by transcript variant 1; go_component: membrane; go_component: integral to plasma membrane; go_function: protein binding; go_function: calcium ion binding; go_process: cell adhesion; go_process: homophilic cell adhesion; go_process: nervous system development	protocadherin alpha subfamily C; 1 isoform 1 precursor	53	TRUE	5:140285591-140287803		NC_000005.8	140285591	140287803	+
cg18555440	TOP	2000161	ATACAACACTTAAATATCTCAAAAACCTCATTTACTTTACTCAAACAACA	3610673	GTACAACGCTTAAATATCTCAAAAACCTCATTTACTTTACTCAAACGACG	36	11	17698263	diploid	Homo sapiens	NCBI:RefSeq	36.1	TOP	CGCCGCCTGAGCAAAGTAAATGAGGCCTTTGAGACACTCAAGCGCTGCAC	GCGTGCAAGCGCAAGACCACCAACGCCGACCGCCGCAAGGCCGCCACCATGCGCGAGCGG[CG]CCGCCTGAGCAAAGTAAATGAGGCCTTTGAGACACTCAAGCGCTGCACGTCGAGCAATCC	C	Grn	17697735	+	GeneID:4654	MYOD1	PUM; MYF3; MYOD;	NM_002478.3	GI:23111008	myoblast determination protein 1; myogenic factor 3; go_component: nucleus; go_component: nucleus; go_function: DNA binding; go_function: protein binding; go_function: transcription regulator activity; go_function: transcription coactivator activity; go_function: RNA polymerase II transcription factor activity; enhancer binding; go_process: myogenesis; go_process: muscle development; go_process: …	myogenic differentiation 1	528	TRUE	11:17696873-17700534		NC_000011.8	17696873	17700534	+
cg18123948	BOT	3440056	CCTCAAACAAATCTAAAAATTAATAAAACAATCACAAAACCCTATTACCA	4480369	CCTCAAACAAATCTAAAAATTAATAAAACAATCACAAAACCCTATTACCG	36	8	11598190	diploid	Homo sapiens	NCBI:RefSeq	36.1	BOT	CCTCAGACAGGTCTAAAGGTTAATAGAGCAATCACAGGGCCCTATTACCG	AGCCGGAGAGTCCCTCAGACAGGTCTAAAGGTTAATAGAGCAATCACAGGGCCCTATTAC[CG]CGTAAAAATAACCCATCGATTACCGCAGCCTTCAGCCCCAGATAACAGCCGGCGGGTGGC	C	Grn	11599162	+	GeneID:2626	GATA4	MGC126629;	NM_002052.2	GI:33188460	GATA-binding protein 4; go_component: nucleus; go_component: nucleus; go_component: nucleus; go_function: DNA binding; go_function: protein binding; go_function: zinc ion binding; go_function: metal ion binding; go_function: sequence-specific DNA binding; go_function: transcription factor activity; go_function: transcription factor activity; go_function: transcriptional activator activity; go_fun…	GATA binding protein 4	972	TRUE	8:11596976-11598339		NC_000008.9	11596976	11598339	+
cg17671157	TOP	1820528	ACAACTATTAATACACTCCAACCAAACAAATTTTAAACTACAAAAACCCA	3420129	ACAACTATTAATACGCTCCAACCGAACAAATTTTAAACTACAAAAACCCG	36	14	87862789	diploid	Homo sapiens	NCBI:RefSeq	36.1	TOP	CGGGTCTCTGCAGCTCAAAACCTGCCCGGCTGGAGCGCACCAATAGTTGC	CCCGGGCTGGCGGCCACTGCGTCCTGGGTGCACTCGGTGGCAAAGCGCTGCTACCGGGCA[CG]GGTCTCTGCAGCTCAAAACCTGCCCGGCTGGAGCGCACCAATAGTTGCCCCACCACTTTA	T	Red	87863004	-	GeneID:54207	KCNK10	TREK2; TREK-2;	NM_021161.3	GI:20143942	isoform 1 is encoded by transcript variant 1; TWIK-related K+ channel 2; 2P domain potassium channel TREK2; outward rectifying potassium channel protein TREK-2; potassium channel TREK-2; go_component: membrane; go_component: membrane fraction; go_component: integral to plasma membrane; go_function: potassium ion binding; go_function: potassium channel activity; go_function: voltage-gated ion chan…	potassium channel; subfamily K; member 10 isoform 1	215	TRUE	14:87862468-87863186		NC_000014.7	87862468	87863186	-
cg16902509	BOT	4260113	TACCACTTACATAAAACACACAAATCCTAAATATTCCAAATACCAAAACA	3930349	TACCACTTACATAAAACACGCAAATCCTAAATATTCCAAATACCAAAACG	36	10	15801318	diploid	Homo sapiens	NCBI:RefSeq	36.1	BOT	TGCCACTTGCATAGAACACGCAAGTCCTGGGTGTTCCAGGTACCAAGACG	GAGCTAGAGACATGCCACTTGCATAGAACACGCAAGTCCTGGGTGTTCCAGGTACCAAGA[CG]CACGCATCCTACAAAGGAGAGAACAGGACCCAGAAGACCCAAGCCAGTTAAAACCGCCAC	C	Grn	15801776	-	GeneID:8516	ITGA8		NM_003638.1	GI:49170033	go_component: integral to membrane; go_component: integrin complex; go_function: protein binding; go_function: receptor activity; go_function: calcium ion binding; go_process: cell-cell adhesion; go_process: cell-matrix adhesion; go_process: integrin-mediated signaling pathway	integrin; alpha 8	458	TRUE	10:15801302-15802503		NC_000010.9	15801302	15802503	-
cg16832407	TOP	5490100	TACACAAAACAACCTATAATCAAAATCAAAACAACCTACTCCAAAATACA	5490170	TACACAAAACAACCTATAATCGAAATCAAAACAACCTACTCCAAAATACG	36	9	72926359	diploid	Homo sapiens	NCBI:RefSeq	36.1	BOT	TGCACAAAACAGCCTGTGGTCGGAGTCAAAGCAGCCTGCTCCAGAATGCG	AGAGGGACAGCCTGCACAAAACAGCCTGTGGTCGGAGTCAAAGCAGCCTGCTCCAGAATG[CG]CGCTCCCTCTCCCGCTCTCCTCCCAGTAAACGCAGGTCAGGCGTTGGGGGGGAACCGGGG	C	Grn	72926334	-	GeneID:80036	TRPM3	GON-2; MLSN2; LTRPC3;	NM_020952.3	GI:55953088	isoform a is encoded by transcript variant 1; melastatin 2; long transient receptor potential channel 3; go_component: membrane; go_component: integral to membrane; go_function: receptor activity; go_function: calcium ion binding; go_function: calcium channel activity; go_process: cation transport; go_process: calcium ion transport	transient receptor potential cation channel; subfamily M; member 3 isoform a	25	FALSE
cg16428251	BOT	4760372	TACCTAAACACTAAAACTAACATAATCAACTAAACTTTATAAAATCAACA	1300372	TACCTAAACGCTAAAACTAACATAATCAACTAAACTTTATAAAATCAACG	36	3	138966169	diploid	Homo sapiens	NCBI:RefSeq	36.1	TOP	CGCTGACCCCACAAAGTTCAGCTGATCATGCCAGTCCCAGCGCCCAGGCA	CTGAGCCGGGGTTCTGCGCTCCCCTCGCCTTGGCGCCGCTGAGGGGAAGCCAGAGAGAAG[CG]CTGACCCCACAAAGTTCAGCTGATCATGCCAGTCCCAGCGCCCAGGCAGCCCCGGGGGAG	C	Grn	138966269	+	GeneID:8403	SOX14	SOX28; MGC119898; MGC119899; SRY-box 14;	NM_004189.2	GI:31563384	HMG box transcription factor SOX-14; go_component: nucleus; go_component: chromatin; go_function: transcription factor activity; go_process: transcription; go_process: nervous system development; go_process: regulation of transcription; DNA-dependent	SRY-box 14	100	TRUE	3:138964433-138967163		NC_000003.10	138964433	138967163	+
cg16415058	BOT	360358	ATTATAACCAAACCAATAAACCATAACTTAATTATATACTAAATCTCCCA	4040594	ATTATAACCAAACCAATAAACCATAACTTAATTATATACTAAATCTCCCG	36	10	108913771	diploid	Homo sapiens	NCBI:RefSeq	36.1	TOP	CGGGAGACTCAGCACACAACCAAGCCATGGTCCACTGGTCTGGCCACAAC	ACAAAGCCACCCGCTTCCGGATGGAGGAGCTGAGACTGACCAGCACCACGTTTGCGCTGA[CG]GGAGACTCAGCACACAACCAAGCCATGGTCCACTGGTCTGGCCACAACAGCAGCGTGAGT	T	Red	108914282	-	GeneID:114815	SORCS1		NM_052918.3	GI:61743972	isoform a is encoded by transcript variant 1; VPS10 domain receptor SorCS; VPS10 domain receptor protein SORCS 1; SORCS receptor 1; go_component: membrane; go_component: integral to membrane; go_function: protein binding; go_function: protein binding; go_function: neuropeptide receptor activity; go_process: neuropeptide signaling pathway	SORCS receptor 1 isoform a	511	TRUE	10:108913649-108914959		NC_000010.9	108913649	108914959	-
cg16232126	BOT	6940072	AAAACCTAAAAACACACAAAATTAACAAATATTAACACCAACAAAAAACA	7200474	AAAACCTAAAAACGCGCAAAATTAACAAATATTAACGCCGACGAAAAACG	36	2	107969437	diploid	Homo sapiens	NCBI:RefSeq	36.1	BOT	AGAACCTGGGAGCGCGCAGAGTTGACAGGTGTTGGCGCCGGCGGAGGGCG	TCGGCGTCTCCAAGAACCTGGGAGCGCGCAGAGTTGACAGGTGTTGGCGCCGGCGGAGGG[CG]CGCGGCGCAGGGCGAGGTGGGAATCGATCGAGTATTGGGAAAAGTCCCCTTTATAAGGGC	C	Grn	107969427	+	GeneID:60482	SLC5A7	CHT; CHT1; hCHT;	NM_021815.2	GI:21361898	high affinity choline transporter; hemicholinium-3-sensitive choline transporter; go_component: membrane; go_component: integral to membrane; go_function: sodium ion binding; go_function: symporter activity; go_function: transporter activity; go_function: choline transporter activity; go_process: ion transport; go_process: sodium ion transport; go_process: synaptic transmission; go_process: acety…	solute carrier family 5 (choline transporter); member 7	10	TRUE	2:107969161-107970056		NC_000002.10	107969161	107970056	+
cg15748507	BOT	2190603	TCAACTAATACACCAACTACAAACTCTAAAAAAACATAACAACTAAAACA	3930603	TCAACTAATACACCAACTACAAACTCTAAAAAAACGTAACGACTAAAACG	36	10	120344617	diploid	Homo sapiens	NCBI:RefSeq	36.1	TOP	CGCTCCAGCCGTCACGCCCTTCCAGAGCCTGCAGCTGGTGCATCAGCTGA	AACTCCCGCCAACCAGAGCGCAGAGGCCTCGGCGGGCAACGGGTCGGTGGCTGGCGCGGA[CG]CTCCAGCCGTCACGCCCTTCCAGAGCCTGCAGCTGGTGCATCAGCTGAAGGGGCTGATCG	T	Red	120344746	-	GeneID:2834	PRLHR	GR3; GPR10; PrRPR; MGC126539; MGC126541;	NM_004248.1	GI:4758473	prolactin-releasing hormone receptor; prolactin releasing peptide receptor; go_component: integral to plasma membrane; go_function: receptor activity; go_function: neuropeptide Y receptor activity; go_function: rhodopsin-like receptor activity; go_process: pregnancy; go_process: signal transduction; go_process: G-protein coupled receptor protein signaling pathway	G protein-coupled receptor 10	129	TRUE	10:120343551-120346241		NC_000010.9	120343551	120346241	-
cg15539420	BOT	5270730	TTCTATTCCTAAAAACCACAAAAAATATATCAACTTCAAAATCTTCTTCA	830358	TTCTATTCCTAAAAACCACAAAAAATATATCGACTTCGAAATCTTCTTCG	36	17	44047247	diploid	Homo sapiens	NCBI:RefSeq	36.1	BOT	TTCTATTCCTGGAAACCACAAAAAGTGTGTCGGCTTCGAGATCTTCTTCG	TTCTCTGTCCTTTTCTATTCCTGGAAACCACAAAAAGTGTGTCGGCTTCGAGATCTTCTT[CG]CCTTTTCTTTCTTTTCTTTTTTTCCCTCCTCTCTTTCCCTCTCCTTTCCTGGCGAGGGTG	C	Grn	44047300	-	GeneID:3218	HOXB8	HOX2; HOX2D; Hox-2.4;	NM_024016.2	GI:25121964	homeobox protein Hox-B8; homeo box 2D; go_component: nucleus; go_function: transcription factor activity; go_process: development; go_process: regulation of transcription; DNA-dependent	homeo box B8	53	TRUE	17:44046403-44047788		NC_000017.9	44046403	44047788	-
cg15433631	TOP	110468	AACACCTAATACAAATAACCCTACAAATAAAACATAATAAACACAAAACA	6100725	AACGCCTAATACAAATAACCCTACGAATAAAACATAATAAACGCGAAACG	36	5	2804541	diploid	Homo sapiens	NCBI:RefSeq	36.1	BOT	GGCGCCTGGTACAGGTAGCCCTGCGGGTAGGACATGGTGGGCGCGGGGCG	GCCAGCGAGCCGGGCGCCTGGTACAGGTAGCCCTGCGGGTAGGACATGGTGGGCGCGGGG[CG]CGGGGCCCGCGTCACGCCGAGCAGCGGGCAGGGCGCGCGGCGCCCTCCATCCACGCCCGG	C	Grn	2804769	-	GeneID:153572	IRX2		NM_033267.2	GI:52138574	go_component: nucleus; go_function: transcription factor activity; go_process: regulation of transcription; DNA-dependent	iroquois homeobox protein 2	228	TRUE	5:2801201-2806084		NC_000005.8	2801201	2806084	-
cg15361590	TOP	5890086	ATAAATATCTCCAACTACTATAACTATTTAAAACAAATCAACTTCATCCA	6400133	ATAAATATCTCCAACTACTATAACTATTTAAAACGAATCGACTTCATCCG	36	5	140844885	diploid	Homo sapiens	NCBI:RefSeq	36.1	BOT	ATAGGTGTCTCCAGCTGCTGTGGCTGTTTGGGGCGGGTCGGCTTCATCCG	GGGGAAAGGGAGATAGGTGTCTCCAGCTGCTGTGGCTGTTTGGGGCGGGTCGGCTTCATC[CG]CGTCTCAGGAGCAAGTAGAGAATTAGCGGGCGGCAGCAATGCTCCGCAAGGTGAGAAGCT	C	Grn	140844925	+	GeneID:56098	PCDHGC4	MGC119489; PCDH-GAMMA-C4;	NM_018928.2	GI:14277680	isoform 1 precursor is encoded by transcript variant 1; go_component: membrane; go_component: integral to membrane; go_function: protein binding; go_function: calcium ion binding; go_process: cell adhesion; go_process: homophilic cell adhesion	protocadherin gamma subfamily C; 4 isoform 1 precursor	40	TRUE	5:140844389-140845813		NC_000005.8	140844389	140845813	+
cg15201877	TOP	1580437	AAAAAAACAAACACAAAAAATCCTTCCTACTATACATCAACTAACTAACA	1770669	GAAAAAACAAACGCAAAAAATCCTTCCTACTATACATCGACTAACTAACG	36	1	71285561	diploid	Homo sapiens	NCBI:RefSeq	36.1	TOP	CGCCAGCCAGCCGATGCACAGCAGGAAGGACTTCTTGCGCTTGCTCTCCC	GGACAGGTACACGACGATGACGACCGGGGTGGTGAGAAGCTGCCCGACCAGGTCGGTGAG[CG]CCAGCCAGCCGATGCACAGCAGGAAGGACTTCTTGCGCTTGCTCTCCCGGCGCCGGTAGC	C	Grn	71286079	-	GeneID:5733	PTGER3	EP3; EP3e; EP3-I; EP3-II; EP3-IV; EP3-III; MGC27302;	NM_000957.2	GI:38505171	isoform 1 is encoded by transcript variant 1; prostanoid EP3 receptor; PGE receptor; EP3 subtype; prostaglandin E2 receptor; prostaglandin receptor (PGE-2); alternative splicing; go_component: plasma membrane; go_component: integral to membrane; go_component: nuclear envelope; go_component: integral to membrane; go_component: integral to plasma membrane; go_function: receptor activity; go_functio…	prostaglandin E receptor 3; subtype EP3 isoform 1	518	TRUE	1:71284051-71286545		NC_000001.9	71284051	71286545	-
cg15089387	BOT	3140327	TAACACTTTCTAACAAATATCAAAAACTTTTAAAACCACAAATTCCAACA	1240270	TAACACTTTCTAACAAATATCAAAAACTTTTAAAACCACAAATTCCAACG	36	5	110434560	diploid	Homo sapiens	NCBI:RefSeq	36.1	BOT	TAGCACTTTCTAGCAGGTGTCAAGAACTTTTAAAACCACAAATTCCAGCG	TGAAGAGTCCTCTAGCACTTTCTAGCAGGTGTCAAGAACTTTTAAAACCACAAATTCCAG[CG]CCCAGCCACCTTCACAGTCCCACTCTTAAGGCCAGCGACACAAGAAGCGGAGCCAGACCG	C	Grn	110435289	+	GeneID:85480	TSLP		NM_033035.3	GI:42544203	isoform 1 is encoded by transcript variant 1	thymic stromal lymphopoietin isoform 1	729	TRUE	5:110433764-110434674		NC_000005.8	110433764	110434674	+
cg14614901	BOT	4220097	CTAACCTTATTACATCACTATCAAAACAAACTCAAAAACACAAACAAACA	870386	CTAACCTTATTACATCACTATCAAAACAAACTCAAAAACGCAAACAAACG	36	9	32773463	diploid	Homo sapiens	NCBI:RefSeq	36.1	BOT	CTGGCCTTGTTACATCACTGTCAGAGCAGGCTCAGAAACGCAGACAGACG	CGCGGCGCGAGCCTGGCCTTGTTACATCACTGTCAGAGCAGGCTCAGAAACGCAGACAGA[CG]CGCGGGGGCGCGAGGGGGTCAGCCCCAGAGGGAGGCCACCCGGCGGCAGGCGCTGCCCGG	C	Grn	32773497	+	GeneID:401498	LOC401498	FLJ43330; DKFZp686I2292;	NM_212558.1	GI:47086434	synonyms: FLJ43330; DKFZp686I2292	hypothetical protein LOC401498	34	TRUE	9:32772777-32774000		NC_000009.10	32772777	32774000	+
cg13685294	BOT	3290041	AATTACTCCAAAAACACACATACACTAAAACAAACACTAAACTTTATACA	2480369	AATTACTCCAAAAACACACATACGCTAAAACAAACACTAAACTTTATACG	36	3	51718358	diploid	Homo sapiens	NCBI:RefSeq	36.1	TOP	CGCACAAAGTCCAGTGCCTGCTCCAGCGCATGTGTGTCCTTGGAGCAACT	GCATAAGAGCCGTCGGGGCAGATGTGGCGTGAGCCATCAGCACCACGGCTGAGTGAGGCA[CG]CACAAAGTCCAGTGCCTGCTCCAGCGCATGTGTGTCCTTGGAGCAACTGTCGAGGATGTG	T	Red	51718004	+	GeneID:2912	GRM2	GLUR2; mGlu2; GPRC1B; MGLUR2;	NM_000839.2	GI:66529099	glutamate receptor homolog; go_component: membrane; go_component: integral to plasma membrane; go_function: receptor activity; go_function: metabotropic glutamate; GABA-B-like receptor activity; go_function: metabotropic glutamate; GABA-B-like receptor activity; go_process: signal transduction; go_process: synaptic transmission; go_process: G-protein coupled receptor protein signaling pathway; go…	glutamate receptor; metabotropic 2 precursor	354	TRUE	3:51718193-51718496		NC_000003.10	51718193	51718496	+
cg13663218	TOP	4730647	ACAATAAACATCAAATTATAATACAACAACTTCAAATAACCCAACAAACA	3830739	ACGATAAACATCAAATTATAATACAACGACTTCAAATAACCCGACAAACG	36	12	70953243	diploid	Homo sapiens	NCBI:RefSeq	36.1	TOP	CGCCTGTCGGGCCACCTGAAGCCGCTGCACTACAATCTGATGCTCACCGC	ACGTCGGCCCAGCCGCCGTCGGAGGAGGAGCGGGAGCCGTGGGAGCCGTGGACGCAGCTG[CG]CCTGTCGGGCCACCTGAAGCCGCTGCACTACAATCTGATGCTCACCGCCTTCATGGAGAA	C	Grn	70952730	+	GeneID:29953	TRHDE	PAP-II; PGPEP2; TRH-DE;	NM_013381.1	GI:7019560	pyroglutamyl-peptidase II; thyrotropin-releasing hormone degrading ectoenzyme; go_component: integral to plasma membrane; go_function: zinc ion binding; go_function: metal ion binding; go_function: aminopeptidase activity; go_function: pyroglutamyl-peptidase II activity; go_function: membrane alanyl aminopeptidase activity; go_process: proteolysis; go_process: cell-cell signaling; go_process: sig…	thyrotropin-releasing hormone degrading enzyme	513	TRUE	12:70951587-70954434		NC_000012.10	70951587	70954434	+
cg13396068	TOP	6020379	AAAACCTTCCCTCCATTTCTTTATTCTTCCAAAAACATAAATAAAACACA	1740341	AAAACCTTCCCTCCATTTCTTTATTCTTCCAAAAACATAAATAAAACACG	36	12	53327646	diploid	Homo sapiens	NCBI:RefSeq	36.1	BOT	AGGACCTTCCCTCCATTTCTTTATTCTTCCAAAAGCATGAATGAAGCACG	AATGACCTCAGAAGGACCTTCCCTCCATTTCTTTATTCTTCCAAAAGCATGAATGAAGCA[CG]CATTATGCACCAGACATGGTGTTAGAGGCTAGAGATACAGCTGTGAGGAAGACAGACAGT	C	Grn	53328413	-	GeneID:117159	DCD	PIF; AIDD; DSEP; MGC71930;	NM_053283.1	GI:16751920	proteolysis inducing factor; preproteolysin; survival/evasion peptide; go_component: extracellular region; go_function: manganese ion binding; go_process: xenobiotic metabolism; go_process: defense response to fungi; go_process: defense response to bacteria	dermcidin precursor	767	FALSE
cg13277716	BOT	1980241	AAAATACAAATAATCTACAAACTCAAACACCTAAAAACACAACAAACACA	1050241	AAAATACGAATAATCTACAAACTCAAACACCTAAAAACGCAACGAACGCG	36	X	8659941	diploid	Homo sapiens	NCBI:RefSeq	36.1	TOP	CGCGCTCGCTGCGCCTCCAGGTGCCTGAGCCTGCAGATCACTCGCATCTC	GGCCCCGGCGCGGCTGCTGCGCGGCGGCTGGACGAGTCGCTGTCTGCCGGGAGCGTCCAG[CG]CGCTCGCTGCGCCTCCAGGTGCCTGAGCCTGCAGATCACTCGCATCTCCGCCTTCTTCCA	C	Grn	8660227	-	GeneID:3730	KAL1	HHA; KAL; KMS; ADMLX; KALIG-1;	NM_000216.1	GI:4557682	Kallmann syndrome-1 sequence (anosmin-1); go_component: extracellular space; go_component: extracellular matrix (sensu Metazoa); go_function: protein binding; go_function: serine-type endopeptidase inhibitor activity; go_function: extracellular matrix structural constituent; go_process: chemotaxis; go_process: axon guidance; go_process: cell adhesion; go_process: cell adhesion; go_process: cell m…	Kallmann syndrome 1 protein	286	TRUE	X:8658724-8660581		NC_000023.9	8658724	8660581	-
cg13168820	TOP	5670408	ACCAAACAATAACAACAACTACAACCTCAAAAACAAACTAAAAACAAACA	7400019	GCCGAACAATAACGACAACTACAACCTCAAAAACAAACTAAAAACGAACG	36	20	41251770	diploid	Homo sapiens	NCBI:RefSeq	36.1	BOT	GCCGGGCAGTGGCGGCAGCTGCAGCCTCAGGAGCAGGCTGAGGGCGAGCG	CTGAGCCCGGGCGCCGGGCAGTGGCGGCAGCTGCAGCCTCAGGAGCAGGCTGAGGGCGAG[CG]CGGCGAGGCTCGCCATCCGGGCGGCGGCGGGCAGCTCAGCCCCTTCCCGCGGGGGCCGGG	C	Grn	41251971	-	GeneID:11122	PTPRT	RPTPrho; KIAA0283;	NM_133170.2	GI:48762921	isoform 1 precursor is encoded by transcript variant 1; receptor protein tyrosine phosphatase; go_component: membrane; go_component: integral to plasma membrane; go_function: receptor activity; go_function: hydrolase activity; go_function: protein binding; go_function: protein tyrosine phosphatase activity; go_function: transmembrane receptor protein tyrosine phosphatase activity; go_process: pro…	protein tyrosine phosphatase; receptor type; T isoform 1 precursor	201	TRUE	20:41249910-41252787		NC_000020.9	41249910	41252787	-
cg13099330	TOP	5890376	CTTTATCTAACTTCAACAAATTAACAATTTTACACAAAACCACATTAACA	6400446	CTTTATCTAACTTCAACAAATTAACGATTTTACGCAAAACCACATTAACG	36	3	140740489	diploid	Homo sapiens	NCBI:RefSeq	36.1	BOT	CTTTGTCTGGCTTCAGCAAGTTGGCGATTTTGCGCAAGGCCACATTGACG	CCTGCACGATCTCTTTGTCTGGCTTCAGCAAGTTGGCGATTTTGCGCAAGGCCACATTGA[CG]TCTGCGGTGGGGGTTGAACGGGGAGAGAGAGAGCGCCAGAGAGTTGGCAGGGAAACTCAG	T	Red	140741180	-	GeneID:5947	RBP1	CRBP; RBPC; CRBP1; CRABP-I;	NM_002899.2	GI:8400726	retinol-binding protein 1; cellular; go_function: lipid binding; go_function: retinal binding; go_function: retinol binding; go_process: transport; go_process: vitamin A metabolism	retinol binding protein 1; cellular	691	TRUE	3:140740275-140741996		NC_000003.10	140740275	140741996	-
cg12128017	BOT	3780056	AAAATCTAAAAACATTACTCAACAATACTAAACTAACACAACTTAAACCA	1850369	AAAATCTAAAAACATTACTCAACGATACTAAACTAACGCGACTTAAACCG	36	1	38003356	diploid	Homo sapiens	NCBI:RefSeq	36.1	BOT	GGGGTCTGGGGGCATTGCTCAGCGGTGCTAGGCTGGCGCGGCTTGAGCCG	CCCGCTGGCTCTGGGGTCTGGGGGCATTGCTCAGCGGTGCTAGGCTGGCGCGGCTTGAGC[CG]CCGCCGGACTGACAGCTCGGTCTGCGGACCATGGAGACCTGCGCCGGTCCACACCCGCTG	C	Grn	38003376	-	GeneID:284656	EPHA10	FLJ16103; FLJ33655; MGC43817;	NM_173641.1	GI:27735058	isoform 2 is encoded by transcript variant 2; EphA10s protein; Ephrin type-A receptor 10; go_component: membrane; go_function: ATP binding; go_function: receptor activity; go_function: ephrin receptor activity; go_function: protein-tyrosine kinase activity; go_function: protein serine/threonine kinase activity; go_process: protein amino acid phosphorylation; go_process: transmembrane receptor pro…	EPH receptor A10 isoform 2	20	TRUE	1:38002292-38003550		NC_000001.9	38002292	38003550	-
cg11981599	TOP	6650367	ACAAAAACCATCTTAAACCCTATCAAAAACCTCTTATTTTTCCACCAACA	2750367	ACAAAAACCGTCTTAAACCCTATCGAAAACCTCTTATTTTTCCACCAACG	36	8	11603935	diploid	Homo sapiens	NCBI:RefSeq	36.1	BOT	GCAGGGGCCGTCTTGAGCCCTGTCGAGGGCCTCTTGTTTTTCCACCAACG	GTGAGGGCCGGGGCAGGGGCCGTCTTGAGCCCTGTCGAGGGCCTCTTGTTTTTCCACCAA[CG]CCTTCGTTGGGCTGGGGATGGTGCTTCACTACCTCGAGTTTCTAGGGAAGGCAGAAGCCA	C	Grn		+	GeneID:2626	GATA4	MGC126629;	NT_077531.3		GATA-binding protein 4; go_component: nucleus; go_component: nucleus; go_component: nucleus; go_function: DNA binding; go_function: protein binding; go_function: zinc ion binding; go_function: metal ion binding; go_function: sequence-specific DNA binding; go_function: transcription factor activity; go_function: transcription factor activity; go_function: transcriptional activator activity; go_fun…	GATA binding protein 4		TRUE	8:11602473-11604934		NC_000008.9	11602473	11604934	+
cg11525285	TOP	5870035	ACTAAACAAACCCAAATCCAAAACAATAACCAAAAATACCTCAAAAAACA	5960164	GCTAAACAAACCCAAATCCGAAACAATAACCAAAAATACCTCGAAAAACG	36	14	73776089	diploid	Homo sapiens	NCBI:RefSeq	36.1	BOT	GCTGAGCAAGCCCAAATCCGAGACAGTGGCCAAGAGTACCTCGGGGGGCG	AGCAGGGGAAGCGCTGAGCAAGCCCAAATCCGAGACAGTGGCCAAGAGTACCTCGGGGGG[CG]CCCCGGCCAGGTGCACTGGGTTCGGCATCCAGGAGATCCTGGGCTTGAACAAGGAGCCCC	C	Grn	73775928	+	GeneID:338917	CHX10	RET1; HOX10;	NM_182894.1	GI:34365782	C elegans ceh-10 homeo domain-containing homolog; ceh-10 homeo domain containing homolog (C. elegans); go_component: nucleus; go_function: transcription factor activity; go_process: development; go_process: visual perception; go_process: sensory perception; go_process: regulation of transcription; DNA-dependent	ceh-10 homeo domain containing homolog	161	TRUE	14:73776003-73778973		NC_000014.7	73776003	73778973	+
cg11260848	TOP	5360546	CCAATATATTTCCATTTCTTATTTCAATTTACCACCAAAACAAAACTACA	1660437	CCAATATATTTCCATTTCTTATTTCAATTTACCACCAAAACAAAACTACG	36	11	44282836	diploid	Homo sapiens	NCBI:RefSeq	36.1	BOT	CCAATATATTTCCATTTCTTATTTCAGTTTGCCACCAAAACAAAGCTGCG	CAGCAGCAAAGGCCAATATATTTCCATTTCTTATTTCAGTTTGCCACCAAAACAAAGCTG[CG]CGCGGCTGAGGGCAGGAAGGCGCTGAGACCGAGAAGAAGGGACGTCCCGGAGAAAGTGCG	C	Grn		-	GeneID:60529	ALX4	FPP; PFM; PFM1; PFM2; KIAA1788;	NT_009237.17		homeodomain transcription factor ALX4; parietal foramina 1; parietal foramina 2; go_component: nucleus; go_function: transcription factor activity; go_process: development; go_process: skeletal development; go_process: skeletal development; go_process: regulation of transcription; DNA-dependent	aristaless-like homeobox 4		TRUE	11:44282161-44283221		NC_000011.8	44282161	44283221	-
cg11208483	TOP	5670136	TTACTAATCTCCAAATTATACATCTTAAAATTCTCCTAAACCATCTTACA	5390398	TTACTAATCTCCGAATTATACATCTTAAAATTCTCCTAAACCATCTTACG	36	13	94162234	diploid	Homo sapiens	NCBI:RefSeq	36.1	BOT	TTGCTGATCTCCGAGTTGTGCATCTTGGGGTTCTCCTGGGCCATCTTGCG	GCGCCCAAGCGCTTGCTGATCTCCGAGTTGTGCATCTTGGGGTTCTCCTGGGCCATCTTG[CG]CCGCTGAGCCCGCGACCACACCATGAAGGCGTTCATGGGCCGCTTGACGTGGTCCACCGG	C	Grn	94162390	-	GeneID:11166	SOX21	SOX25;	NM_007084.2	GI:46094055	go_component: nucleus; go_function: transcription factor activity; go_function: RNA polymerase II transcription factor activity; go_process: transcription; go_process: establishment and/or maintenance of chromatin architecture; go_process: regulation of transcription from RNA polymerase II promoter	SRY-box 21	156	TRUE	13:94160973-94164117		NC_000013.9	94160973	94164117	-
cg10303487	TOP	7160551	AATCAACAATAACTTCTCAAAAATAACCAACATACTAATAAAAAACAACA	4670164	AATCAACGATAACTTCTCGAAAATAACCGACGTACTAATAAAAAACGACG	36	8	105548234	diploid	Homo sapiens	NCBI:RefSeq	36.1	TOP	CGCCGTCCTCCACCAGCACGTCGGCCACCTCCGAGAAGTCATCGTTGACC	CCCGCAGCCCCGCAGGAGCGCCCCCGGGAGGCAGCAGGTCGTGCCCGAGTGCCCGCACCA[CG]CCGTCCTCCACCAGCACGTCGGCCACCTCCGAGAAGTCATCGTTGACCACGCGACCCCCG	T	Red	105548453	-	GeneID:1807	DPYS	DHP; DHPase;	NM_001385.1	GI:4503374	go_function: hydrolase activity; go_function: dihydropyrimidinase activity; go_process: response to toxin; go_process: nucleobase; nucleoside; nucleotide and nucleic acid metabolism	dihydropyrimidinase	219	TRUE	8:105547672-105548659		NC_000008.9	105547672	105548659	-
cg10217445	BOT	5890670	AATAATTTAAAAACTCTACAAAATCTAACAAACTAACCTAATACCCCACA	6400132	AATAATTTAAAAACTCTACAAAATCTAACAAACTAACCTAATACCCCACG	36	21	33319654	diploid	Homo sapiens	NCBI:RefSeq	36.1	BOT	GATGGTTTGGAGACTCTGCAGAGTCTAACAAACTAACCTGATGCCCCACG	GTTGGGGGATGGGATGGTTTGGAGACTCTGCAGAGTCTAACAAACTAACCTGATGCCCCA[CG]CAGCCGCACCTTTTGGGATGCGCGCGGAAAACCCTGGCGACCCAGGATCCGGGGCTGGGG	C	Grn	33320109	+	GeneID:10215	OLIG2	BHLHB1; OLIGO2; RACK17; PRKCBP2;	NM_005806.2	GI:75709205	oligodendrocyte-specific bHLH transcription factor 2; protein kinase C binding protein 2; human protein kinase C-binding protein RACK17; basic domain; helix-loop-helix protein; class B; 1; go_component: nucleus; go_function: DNA binding; go_function: transcription regulator activity; go_process: development; go_process: regulation of transcription; DNA-dependent	oligodendrocyte lineage transcription factor 2	455	TRUE	21:33316613-33322726		NC_000021.7	33316613	33322726	+
cg09626984	TOP	3890398	CTAATACAAAACCCAAAACCCAACAAAACAACCCAAAATAAAACCAAACA	50040	CTAATACGAAACCCGAAACCCAACAAAACAACCCGAAATAAAACCAAACG	36	8	11603505	diploid	Homo sapiens	NCBI:RefSeq	36.1	BOT	CTGGTGCGGGGCCCGGGACCCAGCAGGGCAGCCCGGGATGGAGCCAGGCG	GTGGGGCCGCGTCTGGTGCGGGGCCCGGGACCCAGCAGGGCAGCCCGGGATGGAGCCAGG[CG]GGAGCCGACGGAGCCGCTTACACCCCGCCGCCGGTGTCGCCGCGCTTCTCCTTCCCGGGG	A	Red		+	GeneID:2626	GATA4	MGC126629;	NT_077531.3		GATA-binding protein 4; go_component: nucleus; go_component: nucleus; go_component: nucleus; go_function: DNA binding; go_function: protein binding; go_function: zinc ion binding; go_function: metal ion binding; go_function: sequence-specific DNA binding; go_function: transcription factor activity; go_function: transcription factor activity; go_function: transcriptional activator activity; go_fun…	GATA binding protein 4		TRUE	8:11602473-11604934		NC_000008.9	11602473	11604934	+
cg08900043	TOP	4640019	CATTTTCAAATCCCATTAATCTAACCATCACATAATAAAAACCAAATACA	5870014	CATTTTCAAATCCCATTAATCTAACCGTCACATAATAAAAACCGAATACG	36	12	52665163	diploid	Homo sapiens	NCBI:RefSeq	36.1	BOT	CATTTTCAAATCCCATTGGTCTAGCCGTCACATGGTGAGAACCGAATGCG	AATCATCAAGGCCATTTTCAAATCCCATTGGTCTAGCCGTCACATGGTGAGAACCGAATG[CG]CGGATAATTACGGAGCTGATATTTCCCCCCCTCCCCTTCTTTTTCCTCCCTCCCCTCCAA	C	Grn	52665221	+	GeneID:3226	HOXC10	HOX3I; MGC5259;	NM_017409.2	GI:24497532	homeobox protein Hox-C10; homeoprotein C10; go_component: nucleus; go_function: transcription factor activity; go_function: RNA polymerase II transcription factor activity; go_process: morphogenesis; go_process: regulation of transcription; DNA-dependent; go_process: positive regulation of cell proliferation	homeo box C10	58	TRUE	12:52664872-52666801		NC_000012.10	52664872	52666801	+
cg08749917	BOT	630682	AAACTAAATCCTACTTCCTCCTAATCTTATCAATAAAAATTTTTAAACCA	2630427	AAACTAAATCCTACTTCCTCCTAATCTTATCGATAAAAATTTTTAAACCG	36	3	188398014	diploid	Homo sapiens	NCBI:RefSeq	36.1	TOP	CGGTCTAAAAATCCTCATCGACAAGACCAGGAGGAAGCAGGACCCAGCTC	CCACCTTAGTGAGAACACGGAGAGTGAGGGTAGGTGCAGGGCAGGGCAGCGCAGTCTCCA[CG]GTCTAAAAATCCTCATCGACAAGACCAGGAGGAAGCAGGACCCAGCTCCCTCCTTTGTCC	T	Red	188398002	+	GeneID:132112	RTP1	MGC35450;	NM_153708.1	GI:24308421	go_component: membrane; go_component: integral to membrane	receptor transporting protein 1	12	FALSE
cg08432727	BOT	110402	TTTATCCTTTTTCTCCATCTATTTTCCCTCCTCAATAATATTTAAAAACA	6100088	TTTATCCTTTTTCTCCGTCTATTTTCCCTCCTCGATAATATTTAAAAACG	36	2	5749173	diploid	Homo sapiens	NCBI:RefSeq	36.1	BOT	TTTGTCCTTTTTCTCCGTCTGTTTTCCCTCCTCGGTGGTGTTTGGGGACG	GCATTTTTCTGTTTTGTCCTTTTTCTCCGTCTGTTTTCCCTCCTCGGTGGTGTTTGGGGA[CG]CGGCTGTGCGGGTTGGGCTGCGCCGCGCCCCCGCGCGCCCCGCCCCGGGCGGGGGCCGGA	C	Grn	5750250	+	GeneID:6664	SOX11		NM_003108.3	GI:30581115	SRY (sex-determining region Y)-box 11; SRY-related HMG-box gene 11; transcription factor SOX-11; go_component: nucleus; go_function: DNA binding; go_process: transcription; go_process: nervous system development; go_process: regulation of transcription; DNA-dependent	SRY-box 11	1077	TRUE	2:5748447-5751811		NC_000002.10	5748447	5751811	+
cg08214029	BOT	3940615	TAAAAATACAACTTCTCCATAAACCCCTCAATCAACAAATAAACCACTCA	3450564	TAAAAATACAACTTCTCCATAAACCCCTCAATCAACAAATAAACCACTCG	36	17	31415591	diploid	Homo sapiens	NCBI:RefSeq	36.1	TOP	CGAGTGGTTCACTTGTTGATTGAGGGGCTTATGGAGAAGTTGTATCTCCA	TCATGTGAGTTCTCAGCCCAGGGTTGCCTATGGTTACTTGAAAGGTTTAGGGTACACAAA[CG]AGTGGTTCACTTGTTGATTGAGGGGCTTATGGAGAAGTTGTATCTCCAGATGGGTGACCA	T	Red	31415756	+	GeneID:6362	CCL18	CKb7; PARC; AMAC1; DCCK1; MIP-4; AMAC-1; DC-CK1; SCYA18;	NM_002988.2	GI:22547150	small inducible cytokine subfamily A (Cys-Cys); member 18; pulmonary and activation-regulated; macrophage inflammatory protein 4; pulmonary and activation-regulated chemokine; alternative macrophage activation-associated CC chemokine 1; dendritic cell chemokine 1; CC chemokine ligand 18; chemokine (C-C); dendritic; go_component: extracellular space; go_function: chemokine activity; go_process: ch…	small inducible cytokine A18 precursor	165	FALSE
cg08047907	TOP	1230711	CTAAAAAAACAACTAAAAAATCCACACATCACTAACATTATAAAAACTCA	3190722	CTAAAAAAACGACTAAAAAATCCACGCATCACTAACGTTATAAAAACTCG	36	1	167663482	diploid	Homo sapiens	NCBI:RefSeq	36.1	BOT	CTAAGGGGACGACTAAGGAATCCACGCATCACTAACGTTATAGAGACTCG	AAGCTGAGGTTTCTAAGGGGACGACTAAGGAATCCACGCATCACTAACGTTATAGAGACT[CG]CGAAGTGCCGCTGTGTTGGTTGTGAAATTTCCCTCTTGTAGCTGTCTCTCGTCAGATTTA	C	Grn	167663294	-	GeneID:57821	C1orf114	FLJ25846; RP1-206D15.2;	NM_021179.1	GI:10880974	synonyms: FLJ25846; RP1-206D15.2	hypothetical protein LOC57821	188	TRUE	1:167662982-167663571		NC_000001.9	167662982	167663571	-
cg07251788	BOT	540278	AATAATCCTCACTAACCTAAAACTAATCATCTACTACTAAATAACCTTCA	5090113	AATAATCCTCACTAACCTAAAACTAATCATCTACTACTAAATAACCTTCG	36	22	17660165	diploid	Homo sapiens	NCBI:RefSeq	36.1	BOT	GGTGATCCTCACTGGCCTGGGGCTGGTCATCTGCTGCTAGATGACCTTCG	ACGGGCACTCTGGGTGATCCTCACTGGCCTGGGGCTGGTCATCTGCTGCTAGATGACCTT[CG]CTGACTCTCTACATTGATATTCCGACACAGTGTTCTCTAGAAACCGCATGAGCCAGGAAA	C	Grn	17659208	-	GeneID:8218	CLTCL1	CLTD; CHC22; CLH22; CLTCL;	NM_001835.1	GI:4502902	isoform a is encoded by transcript variant 1; clathrin; heavy polypeptide-like; Clathrin; heavy polypeptide D; go_component: clathrin vesicle coat; go_component: clathrin coat of coated pit; go_function: binding; go_function: signal transducer activity; go_process: morphogenesis; go_process: receptor mediated endocytosis	clathrin; heavy polypeptide-like 1 isoform a	957	TRUE	22:17658281-17660249		NC_000022.9	17658281	17660249	-
cg06908778	TOP	3180500	AAATACTACAAAATAAAACCAAAACAAACAAATACCCTAACTAACTAACA	380315	AAATACTACAAAATAAAACCGAAACGAACAAATACCCTAACTAACTAACG	36	10	22674608	diploid	Homo sapiens	NCBI:RefSeq	36.1	BOT	AGGTGCTGCAAGGTAGGGCCGAGGCGGGCAGGTGCCCTAACTAGCTGGCG	TGAGTCAGAGGCAGGTGCTGCAAGGTAGGGCCGAGGCGGGCAGGTGCCCTAACTAGCTGG[CG]CCGAGGAGACCCGGGTGCGGTGGGCTCCACCGACTCTCTCTCCCGCAGTGTTCGAGCAAT	C	Grn	22674405	+	GeneID:9576	SPAG6	pf16; MGC26276; Repro-SA-1; DKFZp434I153;	NM_012443.2	GI:27262639	sperm flagellar protein Repro-SA-1 isoform 1 is encoded by transcript variant 1; axoneme central apparatus protein; sperm associated antigen 6 (SPAG6); go_component: flagellum; go_component: axoneme; go_component: microtubule; go_component: cytoskeleton; go_function: binding; go_process: spermatid development	sperm associated antigen 6 isoform 1	203	TRUE	10:22673932-22675060		NC_000010.9	22673932	22675060	+
cg06722216	BOT	1820750	ACTAACCCAACTAAAAACCCTTCAATTTAACCCAAAATTTAAATTTAACA	3420431	ACTAACCCAACTAAAAACCCTTCGATTTAACCCAAAATTTAAATTTAACG	36	18	30057065	diploid	Homo sapiens	NCBI:RefSeq	36.1	TOP	CGCCAAATTTAAATTCTGGGTCAAATCGAAGGGCTTCCAGCTGGGCCAGC	TAAAAAATACGAACGGATCGTCCAGCTCCTCAATGGCTCCGAGTCGAGCTCCACGGACAA[CG]CCAAATTTAAATTCTGGGTCAAATCGAAGGGCTTCCAGCTGGGCCAGCCGGACGAGGTCC	T	Red	30057519	-	GeneID:8715	NOL4	NOLP; HRIHFB2255;	NM_003787.1	GI:4505420	nucleolar localized protein; go_component: nucleolus; go_function: RNA binding	nucleolar protein 4	454	TRUE	18:30056047-30057926		NC_000018.8	30056047	30057926	-
cg06516124	BOT	3940209	ATTAATAAAAATTAATACACAAACCCCTAATTTACAACTCAAAATCAACA	3450176	ATTAATAAAAATTAATACGCGAACCCCTAATTTACAACTCGAAATCAACG	36	11	32407167	diploid	Homo sapiens	NCBI:RefSeq	36.1	BOT	ATTAATGAAAGTTGGTGCGCGGGCCCCTGATTTACAGCTCGGAGTCAACG	TGGCTCCGAGTAATTAATGAAAGTTGGTGCGCGGGCCCCTGATTTACAGCTCGGAGTCAA[CG]CGGGGTTAGCCCAGCAGATTCATTTCGCTTGCCCGCGCTGCTCCTGCGGAAGAGCTGCAG	C	Grn		-	GeneID:7490	WT1	GUD; WAGR; WT33; WIT-2;	NT_009237.17		isoform C is encoded by transcript variant C; go_component: nucleus; go_function: zinc ion binding; go_function: metal ion binding; go_function: transcription factor activity; go_function: transcription factor activity; go_process: cell cycle; go_process: transcription; go_process: regulation of transcription; DNA-dependent; go_process: regulation of transcription; DNA-dependent; go_process: nega…	Wilms tumor 1 isoform C		TRUE	11:32406516-32407359		NC_000011.8	32406516	32407359	-
cg06092815	TOP	1260041	AAAATAAATCTATAATACTAAAACCCAACTCCCAAAATACCAAACTAACA	2600037	AAAATAAATCTATAATACTAAAACCCAACTCCCAAAATACCAAACTAACG	36	2	228754650	diploid	Homo sapiens	NCBI:RefSeq	36.1	BOT	AGGATAAGTCTGTGGTGCTAGGACCCAGCTCCCAGAGTGCCAGACTGGCG	AAGTGCAGGCGAAGGATAAGTCTGTGGTGCTAGGACCCAGCTCCCAGAGTGCCAGACTGG[CG]CGCGCCAGGAGAGAGGCGCGCAGGCTGGGGCGGCGGCGGCGCCCACGGAGACTAGCTCCT	C	Grn	228754586	-	GeneID:80309	SKIP	KIAA1678; DKFZp781H143; DKFZp781J171;	NM_030623.1	GI:56118291	synonyms: KIAA1678; DKFZp781H143; DKFZp781J171	sphingosine kinase type 1-interacting protein	64	TRUE	2:228754274-228755173		NC_000002.10	228754274	228755173	-
cg05436231	BOT	6520711	ATAAAAATAACCAAAAACAATAACCAAAATCAATAAACAACTACCAAACA	1170092	ATAAAAATAACCGAAAACGATAACCGAAATCGATAAACAACTACCGAACG	36	1	27582376	diploid	Homo sapiens	NCBI:RefSeq	36.1	TOP	CGCCCGGCAGCTGTCCACCGATCCCGGCCACCGCCCCCGGCCACCCCCAC	GCCCCGGTTGCCCAGGTCTCGCTCCGCACACGCTCAGCCGAGCCCAGTCTGGGAGGGACG[CG]CCCGGCAGCTGTCCACCGATCCCGGCCACCGCCCCCGGCCACCCCCACCCCGCGAGCCCA	C	Grn	27582380	-	GeneID:388611	CD164L2	UNQ6122;	NM_207397.1	GI:46409425	EAPG6122	CD164 sialomucin-like 2	4	TRUE	1:27582147-27582744		NC_000001.9	27582147	27582744	-
cg05073035	BOT	6620088	TCCTTTCAATTCATTTATCTACAAAAATAATTACTACTATCAATCTCACA	7210181	TCCTTTCAATTCATTTATCTACAAAAATAATTACTACTATCAATCTCGCG	36	3	148609883	diploid	Homo sapiens	NCBI:RefSeq	36.1	TOP	CGCGAGACTGATAGCAGCAATCATTCCTGCAGATAAATGAATTGAAAGGA	TTGTCTTTTGCGGTTTATCTTCCTGGGGAGAAACTTTCACCTCCTCAGCCGGGCGGTGAG[CG]CGAGACTGATAGCAGCAATCATTCCTGCAGATAAATGAATTGAAAGGACGACACCGTCCC	C	Grn	148609871	+	GeneID:7545	ZIC1	ZIC; ZNF201;	NM_003412.3	GI:70778758	Zic family member 1 (odd-paired Drosophila homolog); go_component: nucleus; go_function: zinc ion binding; go_function: metal ion binding; go_function: transcription factor activity; go_process: behavior; go_process: cell differentiation; go_process: brain development; go_process: pattern specification; go_process: inner ear morphogenesis; go_process: nervous system development; go_process: neuro…	zinc finger protein of the cerebellum 1	12	TRUE	3:148609249-148612068		NC_000003.10	148609249	148612068	+
cg05056120	TOP	2680612	TTTAAACTAAAAATCTACATCCTAACCATTACAATCCTTTAACATCCTCA	6940577	TTTAAACTAAAAATCTACATCCTAACCATTACAATCCTTTAACATCCTCG	36	5	158460280	diploid	Homo sapiens	NCBI:RefSeq	36.1	BOT	TTTGAGCTGGGGATCTGCATCCTGGCCATTGCAGTCCTTTAGCATCCTCG	CTTCCTCAGGAATTTGAGCTGGGGATCTGCATCCTGGCCATTGCAGTCCTTTAGCATCCT[CG]CCGCGCCCTGAGCGCGCTGGAGGCTCGCAGGCTGCGCCCTCCCAGGGCTGATGCCGCGTC	C	Grn	158459347	-	GeneID:1879	EBF	COE1; EBF1; OLF1; O/E-1;	NM_024007.2	GI:36054140	early B-cell factor 1; Collier; Olf and EBF transcription factor 1; olfactory neuronal transcription factor 1; go_component: nucleus; go_function: DNA binding; go_function: zinc ion binding; go_function: metal ion binding; go_function: protein binding; go_process: development; go_process: transcription; go_process: regulation of transcription; DNA-dependent	early B-cell factor	933	TRUE	5:158459824-158460664		NC_000005.8	158459824	158460664	-
cg03928182	TOP	1510017	ATTTATAATAAACACTAAATCCCTAATAACCACAACAAATATCTCCCCCA	3400706	ATTTATAATAAACGCTAAATCCCTAATAACCACAACAAATATCTCCCCCG	36	12	69600929	diploid	Homo sapiens	NCBI:RefSeq	36.1	TOP	CGGGGGAGACACTTGCTGTGGTTACTAGGGACCCAGCGTCCATCACAAAT	TAGGCTCCATCGCTGGGGTGGTGGTTGGGGGTGGGGGTGGGGGTGGGGAAGGGGGAAGTG[CG]GGGGAGACACTTGCTGTGGTTACTAGGGACCCAGCGTCCATCACAAATCCGAAGGTGGGG	C	Grn	69600853	-	GeneID:5801	PTPRR	PTPRQ; EC-PTP; PCPTP1; PTP-SL; PTPBR7; DKFZp781C1038;	NM_002849.2	GI:19743915	isoform 1 precursor is encoded by transcript variant 1; protein-tyrosine phosphatase NC-PTPCOM1; protein tyrosine phosphatase Cr1PTPase precursor; Ch-1 PTPase; go_component: cell surface; go_component: integral to membrane; go_function: receptor activity; go_function: hydrolase activity; go_function: protein kinase binding; go_function: transmembrane receptor protein tyrosine phosphatase activity…	protein tyrosine phosphatase; receptor type; R isoform 1 precursor	76	TRUE	12:69600579-69600967		NC_000012.10	69600579	69600967	-
cg03923934	BOT	5130176	AACAATAACAACAACAAAAACAATAACAAACCCAACAACTAAAAACACCA	2000487	AACGATAACAACAACAAAAACAATAACAAACCCGACAACTAAAAACACCG	36	11	132907440	diploid	Homo sapiens	NCBI:RefSeq	36.1	BOT	AGCGGTAGCAGCAGCAGAAGCAGTAGCAAGCCCGGCAGCTGAGAGCACCG	GAGGAAGGCAGCAGCGGTAGCAGCAGCAGAAGCAGTAGCAAGCCCGGCAGCTGAGAGCAC[CG]CAGCGTCGAGATGTACCATCCTGCCTACTGGGTCGTCTTCTCGGCGACAACTGCCCTGCT	C	Grn	132907613	-	GeneID:4978	OPCML	OPCM; OBCAM;	NM_002545.3	GI:59939898	isoform a preproprotein is encoded by transcript variant 1; opiate binding-cell adhesion molecule; opioid-binding protein/cell adhesion molecule-like; go_component: plasma membrane; go_component: integral to membrane; go_component: integral to plasma membrane; go_function: protein binding; go_function: opioid receptor activity; go_process: cell adhesion; go_process: neuron recognition	opioid binding protein/cell adhesion molecule-like isoform a preproprotein	173	TRUE	11:132907145-132907498		NC_000011.8	132907145	132907498	-
cg03909500	TOP	2510500	TATACATAAAAACCTAAAAACTCCAAACTTAACCTAAAAACCCTTAAACA	2230315	TATACATAAAAACCTAAAAACTCCGAACTTAACCTAAAAACCCTTAAACG	36	5	33972354	diploid	Homo sapiens	NCBI:RefSeq	36.1	BOT	TGTACATAAGGACCTAGGGACTCCGAGCTTGGCCTGAGAACCCTTGGACG	GGAAGTCTGCGTTGTACATAAGGACCTAGGGACTCCGAGCTTGGCCTGAGAACCCTTGGA[CG]CCGAGTGCTTGCCTTACGGGCTGCACTCCTCAACTCTGCTCCAAAGCAGCCGCTGAGCTC	C	Grn	33972246	+	GeneID:51289	RLN3R1	SALPR; GPCR135;	NM_016568.1	GI:7706102	somatostatin and angiotensin-like peptide receptor; G-protein coupled receptor SALPR; go_component: integral to plasma membrane; go_function: receptor activity; go_function: rhodopsin-like receptor activity; go_function: N-formyl peptide receptor activity; go_process: signal transduction; go_process: G-protein coupled receptor protein signaling pathway	relaxin 3 receptor 1	108	TRUE	5:33971758-33974643		NC_000005.8	33971758	33974643	+
cg03811478	BOT	3520161	TTACTAATCTCCAAATTATACATCTTAAAATTTTCCTAAACCATCTTACA	3890653	TTACTAATCTCCGAATTATACATCTTAAAATTTTCCTAAACCATCTTACG	36	3	138966386	diploid	Homo sapiens	NCBI:RefSeq	36.1	BOT	TTGCTGATCTCCGAGTTGTGCATCTTGGGGTTTTCCTGGGCCATCTTGCG	GCACCTAGGCGTTTGCTGATCTCCGAGTTGTGCATCTTGGGGTTTTCCTGGGCCATCTTG[CG]CCGCTGGCCCCGGGACCATACCATGAAGGCGTTCATGGGCCGCTTGATGTGGTCTGAAGG	C	Grn	138966269	+	GeneID:8403	SOX14	SOX28; MGC119898; MGC119899; SRY-box 14;	NM_004189.2	GI:31563384	HMG box transcription factor SOX-14; go_component: nucleus; go_component: chromatin; go_function: transcription factor activity; go_process: transcription; go_process: nervous system development; go_process: regulation of transcription; DNA-dependent	SRY-box 14	117	TRUE	3:138964433-138967163		NC_000003.10	138964433	138967163	+
cg03349935	TOP	3130450	CAAACCTACATACATTCTAAAACCCTATAAAACATCTCTTCTAAAATACA	3060020	CAAACCTACGTACATTCTAAAACCCTATAAAACATCTCTTCTAAAATACG	36	15	63148388	diploid	Homo sapiens	NCBI:RefSeq	36.1	BOT	CAGGCCTGCGTACATTCTAGAACCCTGTGAGGCATCTCTTCTGGAGTACG	AGCCCTGGGCTCCAGGCCTGCGTACATTCTAGAACCCTGTGAGGCATCTCTTCTGGAGTA[CG]CTCCAGGTTAGAGCAGGGAAAGGCATGGGAGCCTCAGAGACCTCTCACGGCAGCCCTTCT	C	Grn	63147441	-	GeneID:51285	RASL12	RIS;	NM_016563.2	GI:38455389	Ras family member Ris; go_function: GTP binding; go_function: nucleotide binding; go_process: small GTPase mediated signal transduction	RAS-like; family 12 protein	947	FALSE
cg02757432	BOT	7320133	AACCACAATACACAACAAATTCCCACACATAAAATTCAAAATAAAAAACA	1240435	AACCACGATACACAACAAATTCCCGCACGTAAAATTCAAAATAAAAAACG	36	10	125416038	diploid	Homo sapiens	NCBI:RefSeq	36.1	BOT	GACCACGGTGCACAGCAGGTTCCCGCACGTGAGGTTCAGGGTGAAGAGCG	GAGCGGCATGTTGACCACGGTGCACAGCAGGTTCCCGCACGTGAGGTTCAGGGTGAAGAG[CG]CCGGCGCCTGGCGGCGGATGTCCGCGCTGTGCAGCAGGCAGAGCAGCACCAGCGCGTTGG	C	Grn	125415861	+	GeneID:2849	GPR26		NM_153442.1	GI:23592219	go_component: integral to membrane; go_function: receptor activity; go_function: rhodopsin-like receptor activity; go_process: signal transduction; go_process: G-protein coupled receptor protein signaling pathway	G protein-coupled receptor 26	177	TRUE	10:125415200-125416731		NC_000010.9	125415200	125416731	+
cg02440177	TOP	4230367	ATCACCACAACAATAAATTTTACTCTATATTATATTATATCTACACTCCA	6380367	ATCACCGCAACGATAAATTTTACTCTATATTATATTATATCTACGCTCCG	36	19	58188507	diploid	Homo sapiens	NCBI:RefSeq	36.1	TOP	CGGAGCGCAGACATAACACAACACAGAGCAAAACTCACCGCTGCGGTGAC	TAGAAATTTCCAGGTATGTGGGGACCCCACGTCCCCTGGGACAGAAGTCCCAGGGACCTG[CG]GAGCGCAGACATAACACAACACAGAGCAAAACTCACCGCTGCGGTGACTTTCACTCCACG	C	Grn	58188596	-	GeneID:79986	ZNF702	FLJ12985;	NM_024924.3	GI:46358071	go_component: nucleus; go_function: zinc ion binding; go_function: metal ion binding; go_function: nucleic acid binding	zinc finger protein 702	89	TRUE	19:58187792-58189007		NC_000019.8	58187792	58189007	-
cg02332525	TOP	4830753	CCTAACTTTAATAAAATTCCCCTACTACATACTAAAAATACTCCTATACA	4640731	CCTAACTTTAATAAAATTCCCCTACTACGTACTAAAAATACTCCTATACG	36	3	6878153	diploid	Homo sapiens	NCBI:RefSeq	36.1	BOT	CCTGACTTTGATGAAGTTCCCCTGCTGCGTGCTGGAGGTGCTCCTGTGCG	GCTGCTCCGCGTCCTGACTTTGATGAAGTTCCCCTGCTGCGTGCTGGAGGTGCTCCTGTG[CG]CGCTGGCGGCGGCGGCGCGCGGCCAGGAGATGTACGCCCCGCACTCAATCCGGATCGAGG	C	Grn	6877927	+	GeneID:2917	GRM7	GLUR7; mGlu7; GPRC1G; MGLUR7;	NM_181874.1	GI:32528267	HmGluR7; Group III isoform b precursor is encoded by transcript variant 2; go_component: membrane; go_component: integral to plasma membrane; go_function: receptor activity; go_function: metabotropic glutamate; GABA-B-like receptor activity; go_function: metabotropic glutamate; GABA-B-like receptor activity; go_process: sensory perception; go_process: signal transduction; go_process: synaptic tra…	glutamate receptor; metabotropic 7 isoform b precursor	226	TRUE	3:6877272-6878818		NC_000003.10	6877272	6878818	+
cg02260587	BOT	3450477	ATACTAAAATAAATAAACAATCCTAAAACCCAAATTTCCCAAAACAACCA	4490477	ATACTAAAATAAATAAACAATCCTAAAACCCGAATTTCCCGAAACGACCG	36	5	140454432	diploid	Homo sapiens	NCBI:RefSeq	36.1	BOT	ATACTGGGATGAGTGGACAATCCTAGGGCCCGGATTTCCCGGAGCGACCG	CGTATCTCGCTGATACTGGGATGAGTGGACAATCCTAGGGCCCGGATTTCCCGGAGCGAC[CG]CCTTAGAAAGCCTCCTCTTCCTGCTTGCTGCTTCTTTAGCTGAGTATCTGGGTAAGGAGC	C	Grn	140454421	+	GeneID:56133	PCDHB2	MGC111392; PCDH-BETA2;	NM_018936.2	GI:14195608	go_component: membrane; go_component: integral to plasma membrane; go_function: calcium ion binding; go_function: protein binding; go_process: cell adhesion; go_process: synaptogenesis; go_process: homophilic cell adhesion; go_process: synaptic transmission; go_process: calcium-dependent cell-cell adhesion	protocadherin beta 2 precursor	11	TRUE	5:140454244-140454946		NC_000005.8	140454244	140454946	+
cg01610488	BOT	6760544	AAAATTCTCAAACCCACACTACTTTTATAATACAAAAAACAAACAAAACA	4290048	AAAATTCTCAAACCCGCGCTACTTTTATAATACAAAAAACAAACGAAACG	36	8	73150424	diploid	Homo sapiens	NCBI:RefSeq	36.1	TOP	CGCCCCGCCTGCTTCCTGCACTACAAAAGTAGCGCGGGCCTGAGAACTCC	GGCAGACGCGGCGCCGCCGCCCTCTTTGCGAAGGAGCTCCGCGTTTCTACCTCCTCTCCG[CG]CCCCGCCTGCTTCCTGCACTACAAAAGTAGCGCGGGCCTGAGAACTCCTTCCAGAAGTTC	C	Grn	73150373	-	GeneID:8989	TRPA1	ANKTM1;	NM_007332.1	GI:6601589	ankyrin-like with transmembrane domains 1; go_component: membrane; go_component: membrane fraction; go_component: integral to plasma membrane; go_function: cation channel activity; go_function: channel or pore class transporter activity; go_process: cation transport; go_process: sensory perception	ankyrin-like protein 1	51	TRUE	8:73149852-73150676		NC_000008.9	73149852	73150676	-
cg01405761	BOT	2490487	CAACAAAAACACCTACAAAAATACATTCCCAAAACAAAACTAAACAACCA	2070543	CAACGAAAACACCTACAAAAATACATTCCCAAAACAAAACTAAACGACCG	36	8	62363243	diploid	Homo sapiens	NCBI:RefSeq	36.1	TOP	CGGCCGCCCAGCCTTGCTTTGGGAATGTATTTCTGCAGGTGTCCTCGCTG	GAAAGGCGGGGAGGCTCGGCAAATACAGAGGGGAGAAAAAAGGTAACAAATACCTTCACA[CG]GCCGCCCAGCCTTGCTTTGGGAATGTATTTCTGCAGGTGTCCTCGCTGCTGAACTGGGTG	T	Red	62363104	+	GeneID:157807	MGC34646		NM_173519.1	GI:27734848	go_component: intracellular; go_function: retinol binding; go_function: transporter activity; go_process: transport; go_process: visual perception	hypothetical protein LOC157807	139	TRUE	8:62362917-62363625		NC_000008.9	62362917	62363625	+
cg00662556	BOT	4230100	CTATACAAAAAAACTTCCTAACCACTACTAAAACATACCATTAACTTACA	4230170	CTATACAAAAAAACTTCCTAACCGCTACTAAAACGTACCATTAACTTACG	36	18	73092352	diploid	Homo sapiens	NCBI:RefSeq	36.1	TOP	CGCAAGCCAATGGCACGCTCCAGCAGCGGCCAGGAAGCCTCTCTGCACAG	CCATGCGAAGTGAACTGCAAACTTTCCCCAGCATCTCTCAGACTCCAAGTAACTTTCTTG[CG]CAAGCCAATGGCACGCTCCAGCAGCGGCCAGGAAGCCTCTCTGCACAGATCCGTACCAGC	C	Grn		+	GeneID:2587	GALR1	GALNR; GALNR1;	NT_025004.13		go_component: plasma membrane; go_component: integral to membrane; go_component: integral to membrane; go_function: receptor activity; go_function: galanin receptor activity; go_function: galanin receptor activity; go_function: rhodopsin-like receptor activity; go_process: ion transport; go_process: digestion; go_process: signal transduction; go_process: synaptic transmission; go_process: neurope…	galanin receptor 1		TRUE	18:73090255-73093032		NC_000018.8	73090255	73093032	+
cg00231140	TOP	1340139	AAATTTTCTCCTTAACCCAAACAAACCTTTCAAACTAAATTTTTATCACA	990307	AAATTTTCTCCTTAACCCAAACAAACCTTTCGAACTAAATTTTTATCACG	36	18	45593700	diploid	Homo sapiens	NCBI:RefSeq	36.1	BOT	GGGTTTTCTCCTTAACCCAAACAAGCCTTTCGGGCTGGGTTTTTATCACG	CCTTACAAGTAAGGGTTTTCTCCTTAACCCAAACAAGCCTTTCGGGCTGGGTTTTTATCA[CG]TCCGCTCCAAAACCGAGGAGGTTGAGTGAACTTCACCCCACGACCCCGACTCTCCGCGGC	T	Red	45593900	-	GeneID:10449	ACAA2	DSAEC;	NM_006111.1	GI:5174428	mitochondrial 3-oxoacyl-CoA thiolase; beta ketothiolase; go_component: mitochondrion; go_function: transferase activity; go_function: acyltransferase activity; go_function: acetyl-CoA C-acyltransferase activity; go_function: 3-oxoacyl-[acyl-carrier protein] reductase activity; go_process: lipid metabolism; go_process: fatty acid metabolism	acetyl-coenzyme A acyltransferase 2	200	TRUE	18:45593287-45595054		NC_000018.8	45593287	45595054	-
