# Supplementary material for: Phenotype prediction based on genome-wide DNA methylation data
Source: BMC Bioinformatics. 2014 Jun 17;15:193. doi: 10.1186/1471-2105-15-193 (PMC4073816; doi:10.1186/1471-2105-15-193)
Supplement: Additional file 3 — Contains Mathematica files used for statistical tests (MS-SPCA-1-GpG-analyses.math), LOO cross-validation (MS-SPCA-2-15lists-forLOO.math, MS-SPCA-3-LOO.math) and independent data prediction (MS-SPCA-4-prediction.nb). [file 1471-2105-15-193-S3.zip]

Archive with 4 entries (4 files):
- MS-SPCA-files/MS-SPCA-1-CpG-analyses.math
- MS-SPCA-files/MS-SPCA-2-15lists-forLOO.math
- MS-SPCA-files/MS-SPCA-3-LOO.math
- MS-SPCA-files/MS-SPCA-4-Prediction.nb
