# Supplementary material for: Phenotype prediction based on genome-wide DNA methylation data
Source: BMC Bioinformatics. 2014 Jun 17;15:193. doi: 10.1186/1471-2105-15-193 (PMC4073816; doi:10.1186/1471-2105-15-193)
Supplement: Additional file 3 — Contains Mathematica files used for statistical tests (MS-SPCA-1-GpG-analyses.math), LOO cross-validation (MS-SPCA-2-15lists-forLOO.math, MS-SPCA-3-LOO.math) and independent data prediction (MS-SPCA-4-prediction.nb). [file 1471-2105-15-193-S3.zip › MS-SPCA-files/MS-SPCA-1-CpG-analyses.math]

(*Method-1-CpG-analyses.math calculates t-test, MWU-test, Bartlett's test, Levene's test and test for age-correlation significances (two-tailed p-values) for all CpGs in data-file. Three p-values per test: all, hyper (<1 if CpG is hyper(~methylated,~variable) or pos. age.-corr., =1 if not) and hypo (<1 if hyper=1, =1 if not) -> all together 15 p-values per CpG*)
x=Import["data-file.csv","csv"];(*first column age, last column phenotype: first rows cases (pheno=1), last rows control(pheno=0)*)
(*age*)age=x[[All,1]]
ag=x[[All,2;;]];
(*phenotype*)ag[[All,-1]]
{ll=Length[ag],anzcases=Total[ag[[All,-1]]],anzcontrol=ll-anzcases,l=Length[ag[[1]]]-1}
(*1. t-test*)
x=Array[1&,l];
Do[x[[i]]=LocationEquivalenceTest[{ag[[1;;anzcases,i]],ag[[anzcases+1;;,i]]},"KSampleT"],{i,l}]
Le=x;bestLe=Ordering[Le];Lehyper=Le;Lehypo=Le;
Do[x=Median[ag[[1;;anzcases,i]]];y=Median[ag[[anzcases+1;;,i]]];If[x>y,Lehypo[[i]]=1,Lehyper[[i]]=1],{i,l}];
bestLehyper=Ordering[Lehyper];bestLehypo=Ordering[Lehypo];
(*2. MWU-test*)
Do[x[[i]]=LocationEquivalenceTest[{ag[[1;;anzcases,i]],ag[[anzcases+1;;,i]]},"KruskalWallis"],{i,l}]
LeKW=x;bestLeKW=Ordering[LeKW];bestLeKW[[1;;10]]LehyperKW=LeKW;LehypoKW=LeKW;
Do[x=Median[ag[[1;;anzcases,i]]];y=Median[ag[[anzcases+1;;,i]]];If[x>y,LehypoKW[[i]]=1,LehyperKW[[i]]=1],{i,l}];
bestLehyperKW=Ordering[LehyperKW];bestLehypoKW=Ordering[LehypoKW];
(*3. Bartlett*)
Do[x[[i]]=VarianceEquivalenceTest[{ag[[1;;anzcases,i]],ag[[anzcases+1;;,i]]},"Bartlett"],{i,l}]
bartLe=x;bestbartLe=Ordering[bartLe];bartLehyper=bartLe;bartLehypo=bartLe;
Do[x=Variance[ag[[1;;anzcases,i]]];y=Variance[ag[[anzcases+1;;,i]]];If[x>y,bartLehypo[[i]]=1,bartLehyper[[i]]=1],{i,l}];
bestbartLehyper=Ordering[bartLehyper];bestbartLehypo=Ordering[bartLehypo];
(*4. Levene*)
Do[x[[i]]=VarianceEquivalenceTest[{ag[[1;;anzcases,i]],ag[[anzcases+1;;,i]]},"Levene"],{i,l}]
LevLe=x;bestLevLe=Ordering[LevLe];LevLehyper=LevLe;LevLehypo=LevLe;
Do[x=Variance[ag[[1;;anzcases,i]]];y=Variance[ag[[anzcases+1;;,i]]];If[x>y,LevLehypo[[i]]=1,LevLehyper[[i]]=1],{i,l}];
bestLevLehyper=Ordering[LevLehyper];bestLevLehypo=Ordering[LevLehypo];
(*5. age-correlation*)
Do[y=Correlation[ag[[All,i]],age];x[[i]]=1.-CDF[StudentTDistribution[ll-2],Abs[y] Sqrt[ll-2]/Sqrt[1-y^2]],{i,l}]
ageLe=x;bestageLe=Ordering[ageLe];ageLehyper=ageLe;ageLehypo=ageLe;
Do[x=Correlation[ag[[All,i]],age];If[x>0,ageLehypo[[i]]=1,ageLehyper[[i]]=1],{i,l}];
bestageLehyper=Ordering[ageLehyper];bestageLehypo=Ordering[ageLehypo];
(*15 ordered Cpg-lists*)
li15={bestLe,bestLeKW,bestbartLe,bestLevLe,bestageLe,bestLehyper,bestLehyperKW,bestbartLehyper,bestLevLehyper,bestageLehyper,bestLehypo,bestLehypoKW,bestbartLehypo,bestLevLehypo,bestageLehypo};
Export["15-CpGlists.txt",li15,"csv"];
