# Supplementary material for: Phenotype prediction based on genome-wide DNA methylation data
Source: BMC Bioinformatics. 2014 Jun 17;15:193. doi: 10.1186/1471-2105-15-193 (PMC4073816; doi:10.1186/1471-2105-15-193)
Supplement: Additional file 3 — Contains Mathematica files used for statistical tests (MS-SPCA-1-GpG-analyses.math), LOO cross-validation (MS-SPCA-2-15lists-forLOO.math, MS-SPCA-3-LOO.math) and independent data prediction (MS-SPCA-4-prediction.nb). [file 1471-2105-15-193-S3.zip › MS-SPCA-files/MS-SPCA-2-15lists-forLOO.math]

(*Method-2-15lists-forLOO.math creates CpG-significance lists needed for Method-3-LOO.math*)
x=Import["data-file.csv","csv"];
(*first column age, last column phenotype: first rows cases (pheno=1), last rows control(pheno=0)*)
cases=Total[x[[All,-1]]];(*number cases*)
age=x[[All,1]]; 
ag=x[[All,2;;-2]];(*# women rows, # CpGs columns*)
an=Length[ag[[1]]];
l=Length[ag];
test=Array[0&,{15,l}];
Do[agn=Drop[ag,{iga}];agen=Drop[age,{iga}];
If[iga<=cases,anzcases=cases-1,anzcases=cases];xx=Array[1&,{15,an}];
Do[
xx[[1,i]]=LocationEquivalenceTest[{agn[[1;;anzcases,i]],agn[[anzcases+1;;,i]]},"KSampleT"];
x=Mean[agn[[1;;anzcases,i]]];y=Mean[agn[[anzcases+1;;,i]]];
If[x>y,xx[[6,i]]=xx[[1,i]],xx[[11,i]]=xx[[1,i]]];
xx[[2,i]]=LocationEquivalenceTest[{agn[[1;;anzcases,i]],agn[[anzcases+1;;,i]]},"KruskalWallis"];
x=Median[agn[[1;;anzcases,i]]];y=Median[agn[[anzcases+1;;,i]]];
If[x>y,xx[[7,i]]=xx[[2,i]],xx[[12,i]]=xx[[2,i]]];
xx[[3,i]]=VarianceEquivalenceTest[{agn[[1;;anzcases,i]],agn[[anzcases+1;;,i]]},"Bartlett"];
x=Variance[agn[[1;;anzcases,i]]];y=Variance[agn[[anzcases+1;;,i]]];
If[x>y,xx[[8,i]]=xx[[3,i]],xx[[13,i]]=xx[[3,i]]];
xx[[4,i]]=VarianceEquivalenceTest[{agn[[1;;anzcases,i]],agn[[anzcases+1;;,i]]},"Levene"];
x=Variance[agn[[1;;anzcases,i]]];y=Variance[agn[[anzcases+1;;,i]]];
If[x>y,xx[[9,i]]=xx[[4,i]],xx[[14,i]]=xx[[4,i]]];
x=Correlation[agn[[All,i]],agen];xx[[5,i]]=1.-CDF[StudentTDistribution[l-3],Abs[x] Sqrt[l-3]/Sqrt[1.-x^2]];
If[x>0,xx[[10,i]]=xx[[5,i]],xx[[15,i]]=xx[[5,i]]];
,{i,an}];
Do[test[[i,iga]]=xx[[i]],{i,15}],{iga,l}];
Export["15lists.txt",test,"csv"];
