# Supplementary material for: Phenotype prediction based on genome-wide DNA methylation data
Source: BMC Bioinformatics. 2014 Jun 17;15:193. doi: 10.1186/1471-2105-15-193 (PMC4073816; doi:10.1186/1471-2105-15-193)
Supplement: Additional file 3 — Contains Mathematica files used for statistical tests (MS-SPCA-1-GpG-analyses.math), LOO cross-validation (MS-SPCA-2-15lists-forLOO.math, MS-SPCA-3-LOO.math) and independent data prediction (MS-SPCA-4-prediction.nb). [file 1471-2105-15-193-S3.zip › MS-SPCA-files/MS-SPCA-3-LOO.math]

(*Method-3-LOO.math performs Leave-One-Out (LOO) cross-validation for phenotype prediction in data-file.csv, based on pre-calculated (in Method-2-15lists-forLOO.math) CpG significance-lists*)
lis15=Import["15lists.txt","List"]; (*import 15 lists (created with Method-2-15lists-forLOO.math)*)
(*1-5all 6-10hyper 11-15hypo*)
z = {1,2,3,4,5};xx = Array[{} &, 5];
Do[x = StringPosition[lis15[[z[[i]]]], "{"]; y = Array[0 &, Length[x]];
  Do[y[[j]] =ToExpression[StringTake[lis15[[z[[i]]]], {x[[j, 1]], x[[j + 1, 1]] - 4}]], {j,Length[x] - 1}];
  y[[-1]] = ToExpression[StringTake[lis15[[z[[i]]]], {x[[Length[x], 1]], -1}]];xx[[i]] = y, {i, 5}];
tte=xx[[1]]; (*t-test*)
kwte=xx[[2]]; (*MWU-test*)
bartte=xx[[3]]; (*Bartlett's-test*)
levte=xx[[4]];  (*Levene's-test*)
agete=xx[[5]]; (*test for age-correlation*)
Clear[lis15,xx,y,z];
L1=tte;L2=levte;L3=agete;(*in this example: uses t-test, Levene's test and age-correlation-test*)
x=Import["data-file.csv","csv"];(*first column age, last column phenotype: first rows cases (pheno=1), last rows control(pheno=0)*)
ag=x[[All,2;;-2]];(*# women rows, # CpGs columns*)
an=Length[ag[[1]]];
l=Length[ag]-1;
allca=Total[x[[All,-1]]];(*number cases*)
allco=Length[ag]-allca;alll=Length[ag];
bis=2;weights=Array[1&,{bis,bis,bis}];Do[Do[Do[weights[[i,j,k]]={i-1,j-1,k-1},{k,bis}],{j,bis}],{i,bis}];
bis=10;weights1=Array[1&,{bis,bis,bis}];Do[Do[Do[weights1[[i,j,k]]={2^(i-1),2^(j-1),2^(k-1)},{k,bis}],{j,bis}],{i,bis}];
weights=Flatten[weights,2];
weights1=Flatten[weights1,2];
weights=Join[weights,weights1];
li={weights[[2]]}; 
Do[j=1;While[CosineDistance[weights[[i]],li[[j]]]!=0 && j<Length[li],j++];If[j==Length[li] && CosineDistance[weights[[i]],li[[j]]]!=0,li=Append[li,weights[[i]]]],{i,3,Length[weights]}];
weights=li;
list=Range[50,1500,50];(*uses first 50,100,150,... CpGs*)
enderg1=Array[0&,{Length[list],Length[weights]}]; 
kern=20;
x=LaunchKernels[kern];
If[Length[x]>=kern,
DistributeDefinitions[L1,L2,L3,ag,an,l,weights,list];
SetSharedVariable[enderg1];
ParallelTable[erg1=Array[0&,Length[ag]];
Do[zahlel=list[[igga]]; n=zahlel;
Do[train=Drop[ag,{iga}];
If[iga<=allca,anzcases=allca-1;anzcontrol=allco,
anzcases=allca;anzcontrol=allco-1];
bestttest=Ordering[weights[[i1]].{Ordering[Ordering[L1[[iga]]]],Ordering[Ordering[L2[[iga]]]],Ordering[Ordering[L3[[iga]]]]}];
x=Array[{}&,zahlel];te=Array[{}&,zahlel];
Do[x[[i]]=train[[All,bestttest[[i]]]];te[[i]]=ag[[iga,bestttest[[i]]]],{i,zahlel}];
c=x;d=Transpose[c]; S=Covariance[d];
EV=Eigenvectors[S,2];PC=d.Transpose[EV];
z=PC[[All,1]]; If[Mean[z[[1;;anzcases]]]>Mean[z[[anzcases+1;;]]],score=z;cagr=True,score=-z;cagr=False];
x=Sort[score[[1;;anzcases]]];y=Sort[score[[anzcases+1;;]]];z=SortBy[Tally[score],First][[All,1]];
accur=Array[0&,Length[z]];
Do[ca=Length[Select[x,#>=z[[-i]]&]];co=Length[Select[y,#>=z[[-i]]&]];accur[[i]]=(ca+anzcontrol-co)/l,{i,Length[z]}];
po=Position[accur,Max[accur]][[1,1]];optcut=z[[po]];
PCte=te.Transpose[EV];z=PCte[[1]];
If[cagr,If[z>optcut,krank=True,krank=False],If[z>optcut,krank=False,krank=True]];If[iga<=allca,If[krank,pred=1,pred=0],If[krank,pred=0,pred=1]];
erg1[[iga]]=pred,{iga,Length[ag]}];enderg1[[igga,i1]]={x=Total[erg1[[1;;allca]]],y=Total[erg1[[allca+1;;]]],N[(x+y)/alll,4]},{igga,Length[list]}],{i1,Length[weights]}];
Export["Results-LOO.txt",enderg1,"csv"],Print["<",kern," kernels"]];
CloseKernels[];
