# Supplementary material for: Phenotype prediction based on genome-wide DNA methylation data
Source: BMC Bioinformatics. 2014 Jun 17;15:193. doi: 10.1186/1471-2105-15-193 (PMC4073816; doi:10.1186/1471-2105-15-193)
Supplement: Additional file 3 — Contains Mathematica files used for statistical tests (MS-SPCA-1-GpG-analyses.math), LOO cross-validation (MS-SPCA-2-15lists-forLOO.math, MS-SPCA-3-LOO.math) and independent data prediction (MS-SPCA-4-prediction.nb). [file 1471-2105-15-193-S3.zip › MS-SPCA-files/MS-SPCA-4-Prediction.nb]

(* Content-type: application/mathematica *)

(*** Wolfram Notebook File ***)
(* http://www.wolfram.com/nb *)

(* CreatedBy='Mathematica 6.0' *)

(*CacheID: 234*)
(* Internal cache information:
NotebookFileLineBreakTest
NotebookFileLineBreakTest
NotebookDataPosition[       145,          7]
NotebookDataLength[     62743,       1669]
NotebookOptionsPosition[     62153,       1648]
NotebookOutlinePosition[     62491,       1663]
CellTagsIndexPosition[     62448,       1660]
WindowFrame->Normal*)

(* Beginning of Notebook Content *)
Notebook[{
Cell[BoxData[
 RowBox[{"(*", 
  RowBox[{
   RowBox[{"Method", "-", "4", "-", 
    RowBox[{
     RowBox[{"prediction", ".", "nb"}], " ", "performs", " ", "phenotype", 
     " ", "prediction", " ", "in", " ", "test"}], "-", "data", "-", 
    RowBox[{"file", ".", "csv"}]}], ",", 
   RowBox[{
    RowBox[{
    "based", " ", "on", " ", "the", " ", "models", " ", "trained", " ", "on", 
     " ", "data"}], "-", 
    RowBox[{
     RowBox[{"file", ".", "csv", ".", " ", "The"}], " ", "CpG"}], "-", 
    RowBox[{
    "lists", " ", "used", " ", "for", " ", "model", " ", "creation", " ", 
     RowBox[{"(", 
      RowBox[{"best", ".", "txt"}], ")"}], " ", "are", " ", "the", " ", 
     "ones", " ", "performing", " ", "best", " ", "in", " ", "LOO", " ", 
     "cross"}], "-", 
    RowBox[{"validation", " ", "in", " ", "data"}], "-", 
    RowBox[{
     RowBox[{"file", ".", "csv"}], " ", 
     RowBox[{"(", 
      RowBox[{
       RowBox[{"performed", " ", "in", " ", "Method"}], "-", "3", "-", 
       RowBox[{"LOO", ".", "math"}]}], ")"}]}]}]}], "*)"}]], "Input",
 CellChangeTimes->{{3.6005811041768227`*^9, 3.6005811206333103`*^9}}],

Cell[BoxData[
 RowBox[{
  StyleBox[
   RowBox[{"(*", 
    RowBox[{"1.", " ", "Import"}], "*)"}],
   FontSize->24], 
  StyleBox["\[IndentingNewLine]",
   FontSize->24], 
  RowBox[{
   RowBox[{
    RowBox[{"$HistoryLength", "=", "0"}], ";"}], "\[IndentingNewLine]", 
   RowBox[{
    RowBox[{"x", "=", 
     RowBox[{"Import", "[", 
      RowBox[{"\"\<best.txt\>\"", ",", "\"\<csv\>\""}], "]"}]}], ";"}], 
   "\[IndentingNewLine]", 
   RowBox[{"(*", 
    RowBox[{
     RowBox[{
      RowBox[{"#", " ", "rows"}], "=", 
      RowBox[{
       RowBox[{"#", " ", "best", " ", "models", " ", "from", " ", "Method"}], 
       "-", "3", "-", 
       RowBox[{
        RowBox[{"LOO", ".", "math"}], " ", 
        RowBox[{"(", 
         RowBox[{
          RowBox[{"in", " ", "training", " ", "data", " ", "data"}], "-", 
          RowBox[{"file", ".", "csv"}]}], ")"}]}]}]}], ";", 
     "\[IndentingNewLine]", 
     RowBox[{"two", " ", 
      RowBox[{"columns", ":", " ", "\[IndentingNewLine]", 
       RowBox[{
        RowBox[{"(", "i", ")"}], " ", "weight", " ", 
        RowBox[{"(", 
         RowBox[{
          RowBox[{
           RowBox[{
            RowBox[{"e", ".", "g", ".", "for"}], " ", "weighting", " ", "t"}],
            "-", 
           RowBox[{
           "test", " ", "twice", " ", "as", " ", "high", " ", "as", " ", 
            RowBox[{"Bartlett", "'"}], "s", " ", "test", " ", "and", " ", 
            "test", " ", "for", " ", "age"}], "-", "correlation"}], ",", " ", 
          RowBox[{
           RowBox[{"considering", " ", "hyper"}], "-", " ", 
           RowBox[{"and", " ", "hypo"}], "-", 
           RowBox[{"GpGs", ":", 
            RowBox[{"{", 
             RowBox[{
             "2", ",", "0", ",", "1", ",", "0", ",", "1", ",", "0", ",", "0", 
              ",", "0", ",", "0", ",", "0", ",", "0", ",", "0", ",", "0", ",",
               "0", ",", "0"}], "}"}]}]}]}], ")"}], "\[IndentingNewLine]", 
        RowBox[{"(", "ii", ")"}], " ", "#", " ", "GpGs"}]}]}]}], "*)"}], 
   "\[IndentingNewLine]", 
   RowBox[{
    RowBox[{"Do", "[", 
     RowBox[{
      RowBox[{
       RowBox[{"x", "[", 
        RowBox[{"[", 
         RowBox[{"i", ",", "1"}], "]"}], "]"}], "=", 
       RowBox[{"ToExpression", "[", 
        RowBox[{"x", "[", 
         RowBox[{"[", 
          RowBox[{"i", ",", "1"}], "]"}], "]"}], "]"}]}], ",", 
      RowBox[{"{", 
       RowBox[{"i", ",", 
        RowBox[{"Length", "[", "x", "]"}]}], "}"}]}], "]"}], ";"}], "\n", 
   RowBox[{
    RowBox[{"weight", "=", 
     RowBox[{"x", "[", 
      RowBox[{"[", 
       RowBox[{"All", ",", "1"}], "]"}], "]"}]}], ";", 
    RowBox[{"zcpg", "=", 
     RowBox[{"x", "[", 
      RowBox[{"[", 
       RowBox[{"All", ",", "2"}], "]"}], "]"}]}], ";", 
    RowBox[{"maxCpGnum", "=", 
     RowBox[{"Max", "[", "zcpg", "]"}]}], ";"}], "\n", 
   RowBox[{
    RowBox[{"x", "=", 
     RowBox[{"Import", "[", 
      RowBox[{"\"\<data-file.csv\>\"", ",", "\"\<csv\>\""}], "]"}]}], ";", 
    RowBox[{"(*", 
     RowBox[{
      RowBox[{"first", " ", "column", " ", "age"}], ",", " ", 
      RowBox[{
       RowBox[{"last", " ", "column", " ", "phenotype"}], ";", " ", 
       RowBox[{"first", " ", "rows", " ", "cases", " ", 
        RowBox[{"(", 
         RowBox[{"pheno", "=", "1"}], ")"}]}]}], ",", 
      RowBox[{"last", " ", "rows", " ", "control", 
       RowBox[{"(", 
        RowBox[{"pheno", "=", "0"}], ")"}]}]}], "*)"}], "\[IndentingNewLine]", 
    RowBox[{"ag", "=", 
     RowBox[{"x", "[", 
      RowBox[{"[", 
       RowBox[{"All", ",", 
        RowBox[{"2", ";;"}]}], "]"}], "]"}]}], ";"}], "\n", 
   RowBox[{
    RowBox[{"ll", "=", 
     RowBox[{"Length", "[", "ag", "]"}]}], ";"}], "\n", 
   RowBox[{"{", 
    RowBox[{
     RowBox[{"anzcases", "=", 
      RowBox[{"Total", "[", 
       RowBox[{"ag", "[", 
        RowBox[{"[", 
         RowBox[{"All", ",", 
          RowBox[{"-", "1"}]}], "]"}], "]"}], "]"}]}], ",", 
     RowBox[{"anzcontrol", "=", 
      RowBox[{"ll", "-", "anzcases"}]}]}], "}"}], "\n", 
   RowBox[{
    RowBox[{"l", "=", 
     RowBox[{
      RowBox[{"Length", "[", 
       RowBox[{"ag", "[", 
        RowBox[{"[", "1", "]"}], "]"}], "]"}], "-", "1"}]}], ";"}], 
   "\[IndentingNewLine]", 
   RowBox[{
    RowBox[{"lists15", "=", 
     RowBox[{"Import", "[", 
      RowBox[{"\"\<15-CpGlists.txt\>\"", ",", "\"\<csv\>\""}], "]"}]}], ";", 
    RowBox[{"(*", 
     RowBox[{
      RowBox[{"created", " ", "with", " ", "Method"}], "-", "1", "-", "CpG", 
      "-", 
      RowBox[{"analyses", ".", "math"}]}], "*)"}], "\n", 
    RowBox[{"oli", "=", 
     RowBox[{"Array", "[", 
      RowBox[{
       RowBox[{
        RowBox[{"{", "}"}], "&"}], ",", "15"}], "]"}]}], ";"}], 
   "\[IndentingNewLine]", 
   RowBox[{
    RowBox[{"Do", "[", 
     RowBox[{
      RowBox[{
       RowBox[{"oli", "[", 
        RowBox[{"[", "i", "]"}], "]"}], "=", 
       RowBox[{"Ordering", "[", 
        RowBox[{"lists15", "[", 
         RowBox[{"[", "i", "]"}], "]"}], "]"}]}], ",", 
      RowBox[{"{", 
       RowBox[{"i", ",", "15"}], "}"}]}], "]"}], ";"}]}]}]], "Input",
 CellChangeTimes->{{3.5951604774193068`*^9, 3.595160514887237*^9}, 
   3.59516100735804*^9, 3.595164464191862*^9, {3.5952249076634817`*^9, 
   3.5952249098013363`*^9}, {3.595226006299982*^9, 3.595226015539053*^9}, {
   3.595226216379465*^9, 3.595226285856957*^9}, {3.5952324867106857`*^9, 
   3.595232489746647*^9}, {3.595232770516515*^9, 3.5952327985182457`*^9}, {
   3.595232850692384*^9, 3.5952328520399103`*^9}, {3.5952329036871653`*^9, 
   3.595232964152315*^9}, 3.595233065522005*^9, {3.595233491817297*^9, 
   3.59523350060176*^9}, {3.595233839224177*^9, 3.595233846723332*^9}, {
   3.595340882807118*^9, 3.5953409392014627`*^9}, {3.5955982004798813`*^9, 
   3.5955983160527782`*^9}, {3.595598351963159*^9, 3.5955984762807903`*^9}, {
   3.5955985363057833`*^9, 3.595598558333452*^9}, {3.5955986600033607`*^9, 
   3.595598701156682*^9}, {3.5955987318039207`*^9, 3.595598756815405*^9}, {
   3.5955988036041317`*^9, 3.595598843314455*^9}, {3.5955988867229357`*^9, 
   3.595598959295133*^9}, 3.595599026924224*^9, {3.59559905829795*^9, 
   3.595599059923481*^9}, {3.595599109432549*^9, 3.59559912268917*^9}, {
   3.595599168931432*^9, 3.5955992115180187`*^9}, {3.59559940165145*^9, 
   3.595599593951105*^9}, 3.5955997429687967`*^9, 3.5955998585674686`*^9, {
   3.595600368711125*^9, 3.5956003839912453`*^9}, 3.595600547695776*^9, 
   3.595600606609955*^9, {3.595600666645644*^9, 3.5956006699666567`*^9}, {
   3.595655232742626*^9, 3.595655238730509*^9}, 3.595655363955596*^9, {
   3.595668735803426*^9, 3.5956688283543367`*^9}, {3.595670899418673*^9, 
   3.5956709090972557`*^9}, 3.595671012840783*^9, {3.595671045300235*^9, 
   3.595671145046988*^9}, {3.595673610012781*^9, 3.595673617314451*^9}, {
   3.595673722933578*^9, 3.595673749668844*^9}, {3.59567382691291*^9, 
   3.595673843573544*^9}, {3.595673879805955*^9, 3.595673894505746*^9}, {
   3.595673929190691*^9, 3.595673982495694*^9}, {3.595674051523645*^9, 
   3.595674095395422*^9}, {3.595674169856061*^9, 3.5956741905958643`*^9}, {
   3.5956742251849623`*^9, 3.5956742280518084`*^9}, {3.595674996274839*^9, 
   3.59567500944676*^9}, {3.595675046992906*^9, 3.5956750933962584`*^9}, {
   3.595675127355888*^9, 3.595675194486491*^9}, {3.595675237031687*^9, 
   3.5956753834901457`*^9}, 3.5956754143105097`*^9, 3.595676359416267*^9, {
   3.59567640018606*^9, 3.595676501579382*^9}, {3.595676536243932*^9, 
   3.595676539169348*^9}, {3.5956765736194353`*^9, 3.595676574221176*^9}, {
   3.59567678283715*^9, 3.595676783424135*^9}, {3.5956768430093737`*^9, 
   3.595676851287293*^9}, {3.595676889090137*^9, 3.595676986629285*^9}, 
   3.5956779056067266`*^9, {3.595687913529079*^9, 3.595687947087728*^9}, {
   3.595688673420697*^9, 3.5956886833698606`*^9}, {3.595688722235339*^9, 
   3.595688727957182*^9}, {3.595852323513702*^9, 3.5958523736818743`*^9}, {
   3.595852465183584*^9, 3.595852466092206*^9}, {3.595853172571488*^9, 
   3.595853205758246*^9}, {3.596442848739262*^9, 3.596442853147114*^9}, {
   3.596442929464888*^9, 3.5964429523809433`*^9}, {3.596442985692691*^9, 
   3.596442995706868*^9}, {3.596443079353608*^9, 3.5964431174934883`*^9}, {
   3.596443152019578*^9, 3.596443228926807*^9}, 3.596443265433936*^9, {
   3.596449518414454*^9, 3.5964495191105223`*^9}, {3.5964496116984797`*^9, 
   3.5964496142430067`*^9}, {3.596449911502327*^9, 3.596449916069022*^9}, {
   3.596461399867844*^9, 3.596461410828122*^9}, {3.596465866255299*^9, 
   3.5964658869571037`*^9}, {3.5964659317511787`*^9, 3.596465951772807*^9}, {
   3.596466074266869*^9, 3.5964660763221493`*^9}, {3.5988782366171093`*^9, 
   3.598878267802981*^9}, {3.598878298300215*^9, 3.598878326927369*^9}, {
   3.598878361600026*^9, 3.598878367018482*^9}, {3.598878419796042*^9, 
   3.598878482161017*^9}, {3.599233044130711*^9, 3.599233100611945*^9}, {
   3.599233250991646*^9, 3.599233274882874*^9}, {3.599233665030335*^9, 
   3.5992336745891848`*^9}, 3.599318474224382*^9, {3.5993185091549177`*^9, 
   3.599318532135893*^9}, 3.6005925348601303`*^9, {3.600592805881303*^9, 
   3.600592812669066*^9}, {3.6005928583026857`*^9, 3.60059290900419*^9}, {
   3.600593011597159*^9, 3.600593050116461*^9}, 3.6005930885512953`*^9, {
   3.6005931716477222`*^9, 3.6005931779074287`*^9}, {3.600593296089428*^9, 
   3.600593297294147*^9}, {3.600593376219152*^9, 3.600593399248433*^9}, {
   3.600593453205056*^9, 3.600593545793611*^9}}],

Cell[BoxData[
 RowBox[{
  StyleBox[
   RowBox[{"(*", 
    RowBox[{
     RowBox[{"2.", " ", "Analysis", " ", "of", " ", "training"}], "-", 
     RowBox[{"data", " ", 
      RowBox[{"(", 
       RowBox[{
        RowBox[{"eigenvector", " ", "1"}], ",", " ", "cagrli", ",", " ", 
        "rausli"}], ")"}]}]}], "*)"}],
   FontSize->24], 
  StyleBox["\[IndentingNewLine]",
   FontSize->24], 
  RowBox[{
   RowBox[{
    RowBox[{"li15", "=", 
     RowBox[{"Array", "[", 
      RowBox[{
       RowBox[{
        RowBox[{"{", "}"}], "&"}], ",", 
       RowBox[{"Length", "[", "weight", "]"}]}], "]"}]}], ";", 
    RowBox[{"Do", "[", 
     RowBox[{
      RowBox[{
       RowBox[{"li15", "[", 
        RowBox[{"[", "i", "]"}], "]"}], "=", 
       RowBox[{"Ordering", "[", 
        RowBox[{
         RowBox[{"weight", "[", 
          RowBox[{"[", "i", "]"}], "]"}], ".", "oli"}], "]"}]}], ",", 
      RowBox[{"{", 
       RowBox[{"i", ",", 
        RowBox[{"Length", "[", "weight", "]"}]}], "}"}]}], "]"}]}], "\n", 
   RowBox[{
    RowBox[{"lists", "=", 
     RowBox[{"Array", "[", 
      RowBox[{
       RowBox[{"0", "&"}], ",", 
       RowBox[{"Length", "[", "weight", "]"}]}], "]"}]}], ";", 
    RowBox[{"Do", "[", 
     RowBox[{
      RowBox[{
       RowBox[{"lists", "[", 
        RowBox[{"[", "i", "]"}], "]"}], "=", 
       RowBox[{"li15", "[", 
        RowBox[{"[", 
         RowBox[{"i", ",", 
          RowBox[{"1", ";;", 
           RowBox[{"zcpg", "[", 
            RowBox[{"[", "i", "]"}], "]"}]}]}], "]"}], "]"}]}], ",", 
      RowBox[{"{", 
       RowBox[{"i", ",", 
        RowBox[{"Length", "[", "weight", "]"}]}], "}"}]}], "]"}]}], "\n", 
   RowBox[{
    RowBox[{"EVs", "=", 
     RowBox[{"Array", "[", 
      RowBox[{
       RowBox[{
        RowBox[{"{", "}"}], "&"}], ",", 
       RowBox[{"Length", "[", "lists", "]"}]}], "]"}]}], ";", 
    RowBox[{"cagrli", "=", 
     RowBox[{"Array", "[", 
      RowBox[{
       RowBox[{
        RowBox[{"{", "}"}], "&"}], ",", 
       RowBox[{"Length", "[", "lists", "]"}]}], "]"}]}], ";", 
    RowBox[{"rausli", "=", 
     RowBox[{"Array", "[", 
      RowBox[{
       RowBox[{"0", "&"}], ",", 
       RowBox[{"Length", "[", "lists", "]"}]}], "]"}]}], ";"}], "\n", 
   RowBox[{"Do", "[", 
    RowBox[{
     RowBox[{
      RowBox[{"best", "=", 
       RowBox[{"lists", "[", 
        RowBox[{"[", "iga", "]"}], "]"}]}], ";", 
      RowBox[{"zahlel", "=", 
       RowBox[{"Length", "[", "best", "]"}]}], ";", 
      RowBox[{"n", "=", "zahlel"}], ";", 
      RowBox[{"x", "=", 
       RowBox[{"Array", "[", 
        RowBox[{
         RowBox[{
          RowBox[{"{", "}"}], "&"}], ",", "zahlel"}], "]"}]}], ";", 
      RowBox[{"Do", "[", 
       RowBox[{
        RowBox[{
         RowBox[{"x", "[", 
          RowBox[{"[", "i", "]"}], "]"}], "=", 
         RowBox[{"ag", "[", 
          RowBox[{"[", 
           RowBox[{"All", ",", 
            RowBox[{"best", "[", 
             RowBox[{"[", "i", "]"}], "]"}]}], "]"}], "]"}]}], ",", 
        RowBox[{"{", 
         RowBox[{"i", ",", "zahlel"}], "}"}]}], "]"}], ";", 
      RowBox[{"aa", "=", "x"}], ";", 
      RowBox[{"c", "=", "aa"}], ";", "\[IndentingNewLine]", 
      RowBox[{"d", "=", 
       RowBox[{"Transpose", "[", "c", "]"}]}], ";", 
      RowBox[{"S", "=", 
       RowBox[{"Covariance", "[", "d", "]"}]}], ";", 
      RowBox[{"EV", "=", 
       RowBox[{"Chop", "[", 
        RowBox[{"Re", "[", 
         RowBox[{"Eigenvectors", "[", 
          RowBox[{"S", ",", "2"}], "]"}], "]"}], "]"}]}], ";", 
      RowBox[{
       RowBox[{"EVs", "[", 
        RowBox[{"[", "iga", "]"}], "]"}], "=", "EV"}], ";", 
      RowBox[{"x", "=", 
       RowBox[{"Eigenvalues", "[", "S", "]"}]}], ";", "\[IndentingNewLine]", 
      RowBox[{"PC", "=", 
       RowBox[{"d", ".", 
        RowBox[{"Transpose", "[", "EV", "]"}]}]}], ";", 
      RowBox[{"z", "=", 
       RowBox[{"PC", "[", 
        RowBox[{"[", 
         RowBox[{"All", ",", "1"}], "]"}], "]"}]}], ";", 
      RowBox[{"x", "=", 
       RowBox[{
        RowBox[{"Mean", "[", 
         RowBox[{"z", "[", 
          RowBox[{"[", 
           RowBox[{"1", ";;", "anzcases"}], "]"}], "]"}], "]"}], "-", 
        RowBox[{"Mean", "[", 
         RowBox[{"z", "[", 
          RowBox[{"[", 
           RowBox[{
            RowBox[{"anzcases", "+", "1"}], ";;"}], "]"}], "]"}], "]"}]}]}], 
      ";", 
      RowBox[{"y", "=", 
       RowBox[{
        RowBox[{"Median", "[", 
         RowBox[{"z", "[", 
          RowBox[{"[", 
           RowBox[{"1", ";;", "anzcases"}], "]"}], "]"}], "]"}], "-", 
        RowBox[{"Median", "[", 
         RowBox[{"z", "[", 
          RowBox[{"[", 
           RowBox[{
            RowBox[{"anzcases", "+", "1"}], ";;"}], "]"}], "]"}], "]"}]}]}], 
      ";", 
      RowBox[{"If", "[", 
       RowBox[{
        RowBox[{"x", ">", "0"}], ",", 
        RowBox[{
         RowBox[{"score", "=", "z"}], ";", 
         RowBox[{"cagr", "=", "True"}]}], ",", 
        RowBox[{
         RowBox[{"score", "=", 
          RowBox[{"-", "z"}]}], ";", 
         RowBox[{"cagr", "=", "False"}]}]}], "]"}], ";", 
      RowBox[{
       RowBox[{"cagrli", "[", 
        RowBox[{"[", "iga", "]"}], "]"}], "=", "cagr"}], ";", 
      RowBox[{
       RowBox[{"rausli", "[", 
        RowBox[{"[", "iga", "]"}], "]"}], "=", 
       RowBox[{"x", "*", "y"}]}]}], ",", 
     RowBox[{"{", 
      RowBox[{"iga", ",", 
       RowBox[{"Length", "[", "lists", "]"}]}], "}"}]}], "]"}]}]}]], "Input",
 CellChangeTimes->{{3.600593195589004*^9, 3.600593277572826*^9}}],

Cell[BoxData[
 RowBox[{
  StyleBox[
   RowBox[{"(*", 
    RowBox[{"3.", " ", 
     RowBox[{"Filtering", ":", " ", 
      RowBox[{
       RowBox[{"discard", " ", "models", " ", "with", " ", "rausli"}], "<", 
       RowBox[{"1", "%", " ", "of", " ", "median"}]}]}]}], "*)"}],
   FontSize->24], 
  StyleBox["\[IndentingNewLine]",
   FontSize->24], 
  RowBox[{
   RowBox[{"{", 
    RowBox[{"ListPlot", "[", 
     RowBox[{
      RowBox[{"Sort", "[", "rausli", "]"}], ",", 
      RowBox[{"PlotRange", "\[Rule]", "All"}]}], "]"}], "}"}], "\n", 
   RowBox[{"cut", "=", 
    RowBox[{"0.01", "*", 
     RowBox[{"Median", "[", "rausli", "]"}]}]}], "\[IndentingNewLine]", 
   RowBox[{
    RowBox[{"x", "=", 
     RowBox[{"{", "}"}]}], ";", 
    RowBox[{"Do", "[", 
     RowBox[{
      RowBox[{"If", "[", 
       RowBox[{
        RowBox[{
         RowBox[{"rausli", "[", 
          RowBox[{"[", "i", "]"}], "]"}], ">", "cut"}], ",", 
        RowBox[{"x", "=", 
         RowBox[{"Append", "[", 
          RowBox[{"x", ",", 
           RowBox[{"{", 
            RowBox[{
             RowBox[{"lists", "[", 
              RowBox[{"[", "i", "]"}], "]"}], ",", 
             RowBox[{"weight", "[", 
              RowBox[{"[", "i", "]"}], "]"}], ",", 
             RowBox[{"zcpg", "[", 
              RowBox[{"[", "i", "]"}], "]"}], ",", 
             RowBox[{"rausli", "[", 
              RowBox[{"[", "i", "]"}], "]"}], ",", 
             RowBox[{"EVs", "[", 
              RowBox[{"[", "i", "]"}], "]"}], ",", 
             RowBox[{"cagrli", "[", 
              RowBox[{"[", "i", "]"}], "]"}]}], "}"}]}], "]"}]}]}], "]"}], 
      ",", 
      RowBox[{"{", 
       RowBox[{"i", ",", 
        RowBox[{"Length", "[", "lists", "]"}]}], "}"}]}], "]"}], ";", 
    RowBox[{"Dimensions", "[", "x", "]"}]}], "\n", 
   RowBox[{
    RowBox[{"lists", "=", 
     RowBox[{"x", "[", 
      RowBox[{"[", 
       RowBox[{"All", ",", "1"}], "]"}], "]"}]}], ";", 
    RowBox[{"weight", "=", 
     RowBox[{"x", "[", 
      RowBox[{"[", 
       RowBox[{"All", ",", "2"}], "]"}], "]"}]}], ";", 
    RowBox[{"zcpg", "=", 
     RowBox[{"x", "[", 
      RowBox[{"[", 
       RowBox[{"All", ",", "3"}], "]"}], "]"}]}], ";", 
    RowBox[{"rausli", "=", 
     RowBox[{"x", "[", 
      RowBox[{"[", 
       RowBox[{"All", ",", "4"}], "]"}], "]"}]}], ";", 
    RowBox[{"EVs", "=", 
     RowBox[{"x", "[", 
      RowBox[{"[", 
       RowBox[{"All", ",", "5"}], "]"}], "]"}]}], ";", 
    RowBox[{"cagrli", "=", 
     RowBox[{"x", "[", 
      RowBox[{"[", 
       RowBox[{"All", ",", "6"}], "]"}], "]"}]}], ";"}]}]}]], "Input",
 CellChangeTimes->{{3.598878559081867*^9, 3.5988785765435133`*^9}, {
  3.598878614337056*^9, 3.598878667164959*^9}, {3.598880267023604*^9, 
  3.598880309684278*^9}, {3.599233115789035*^9, 3.599233121350636*^9}, {
  3.599233406107746*^9, 3.599233417814625*^9}, {3.6005935728628397`*^9, 
  3.600593616516892*^9}}],

Cell[BoxData[
 RowBox[{
  StyleBox[
   RowBox[{"(*", 
    RowBox[{
     StyleBox[
      RowBox[{"4", "."}]], " ", "Prediction", " ", "of", " ", "test", " ", 
     "data"}], "*)"}],
   FontSize->24], 
  StyleBox["\[IndentingNewLine]",
   FontSize->24], 
  RowBox[{
   RowBox[{
    RowBox[{"topredict", "=", 
     RowBox[{"{", 
      RowBox[{
      "\"\<test-data-file1.csv\>\"", ",", "\"\<test-data-file2.csv\>\""}], 
      "}"}]}], ";", " ", 
    RowBox[{"(*", 
     RowBox[{
      RowBox[{
       RowBox[{
       "same", " ", "format", " ", "as", " ", "training", " ", "data"}], "-", 
       "file"}], ",", " ", 
      RowBox[{
       RowBox[{"arbitrary", " ", "number", " ", "of", " ", "test"}], "-", 
       "data", "-", "files"}]}], "*)"}], "\n", 
    RowBox[{"predict", "=", 
     RowBox[{"Array", "[", 
      RowBox[{
       RowBox[{
        RowBox[{"{", "}"}], "&"}], ",", 
       RowBox[{"Length", "[", "topredict", "]"}]}], "]"}]}], ";"}], 
   "\[IndentingNewLine]", 
   RowBox[{"Do", "[", 
    RowBox[{
     RowBox[{
      RowBox[{"Print", "[", "iga", "]"}], ";", 
      RowBox[{"x", "=", 
       RowBox[{"Import", "[", 
        RowBox[{
         RowBox[{"topredict", "[", 
          RowBox[{"[", "iga", "]"}], "]"}], ",", "\"\<csv\>\""}], "]"}]}], 
      ";", "\n", 
      RowBox[{"ag", "=", 
       RowBox[{"x", "[", 
        RowBox[{"[", 
         RowBox[{"All", ",", 
          RowBox[{"2", ";;", 
           RowBox[{"-", "2"}]}]}], "]"}], "]"}]}], ";", 
      RowBox[{"an", "=", 
       RowBox[{"Length", "[", 
        RowBox[{"ag", "[", 
         RowBox[{"[", "1", "]"}], "]"}], "]"}]}], ";", 
      RowBox[{"l", "=", 
       RowBox[{"Length", "[", "ag", "]"}]}], ";", 
      RowBox[{"anzcases", "=", 
       RowBox[{"Total", "[", 
        RowBox[{"x", "[", 
         RowBox[{"[", 
          RowBox[{"All", ",", 
           RowBox[{"-", "1"}]}], "]"}], "]"}], "]"}]}], ";", 
      RowBox[{"anzcontrol", "=", 
       RowBox[{"l", "-", "anzcases"}]}], ";", "\n", 
      RowBox[{"enderg", "=", 
       RowBox[{"Array", "[", 
        RowBox[{
         RowBox[{
          RowBox[{"{", "}"}], "&"}], ",", 
         RowBox[{"Length", "[", "lists", "]"}]}], "]"}]}], ";", 
      RowBox[{"scores", "=", 
       RowBox[{"Array", "[", 
        RowBox[{
         RowBox[{
          RowBox[{"{", "}"}], "&"}], ",", 
         RowBox[{"Length", "[", "lists", "]"}]}], "]"}]}], ";", 
      RowBox[{"ev1sim", "=", 
       RowBox[{"Array", "[", 
        RowBox[{
         RowBox[{
          RowBox[{"{", "}"}], "&"}], ",", 
         RowBox[{"Length", "[", "lists", "]"}]}], "]"}]}], ";", 
      RowBox[{"eval", "=", 
       RowBox[{"Array", "[", 
        RowBox[{
         RowBox[{
          RowBox[{"{", "}"}], "&"}], ",", 
         RowBox[{"Length", "[", "lists", "]"}]}], "]"}]}], ";", 
      "\[IndentingNewLine]", 
      RowBox[{"Do", "[", 
       RowBox[{
        RowBox[{
         RowBox[{"CpGsforprediction", "=", 
          RowBox[{"lists", "[", 
           RowBox[{"[", "ia", "]"}], "]"}]}], ";", 
         RowBox[{"EVtr", "=", 
          RowBox[{"EVs", "[", 
           RowBox[{"[", "ia", "]"}], "]"}]}], ";", "\[IndentingNewLine]", 
         RowBox[{"zahlel", "=", 
          RowBox[{"Length", "[", "CpGsforprediction", "]"}]}], ";", 
         RowBox[{"x", "=", 
          RowBox[{"Array", "[", 
           RowBox[{
            RowBox[{
             RowBox[{"{", "}"}], "&"}], ",", "zahlel"}], "]"}]}], ";", 
         "\[IndentingNewLine]", 
         RowBox[{"Do", "[", 
          RowBox[{
           RowBox[{
            RowBox[{"x", "[", 
             RowBox[{"[", "i", "]"}], "]"}], "=", 
            RowBox[{"ag", "[", 
             RowBox[{"[", 
              RowBox[{"All", ",", 
               RowBox[{"CpGsforprediction", "[", 
                RowBox[{"[", "i", "]"}], "]"}]}], "]"}], "]"}]}], ",", 
           RowBox[{"{", 
            RowBox[{"i", ",", "zahlel"}], "}"}]}], "]"}], ";", 
         "\[IndentingNewLine]", 
         RowBox[{"c", "=", "x"}], ";", 
         RowBox[{"(*", 
          RowBox[{
           RowBox[{"Do", "[", 
            RowBox[{
             RowBox[{
              RowBox[{"c", "[", 
               RowBox[{"[", "i", "]"}], "]"}], "=", 
              RowBox[{"Standardize", "[", 
               RowBox[{"x", "[", 
                RowBox[{"[", "i", "]"}], "]"}], "]"}]}], ",", 
             RowBox[{"{", 
              RowBox[{"i", ",", 
               RowBox[{"Length", "[", "x", "]"}]}], "}"}]}], "]"}], ";"}], 
          "*)"}], 
         RowBox[{"d", "=", 
          RowBox[{"Transpose", "[", "c", "]"}]}], ";", "\[IndentingNewLine]", 
         RowBox[{"(*", 
          RowBox[{"diese", " ", "Zeile", " ", "nur", " ", "fuer", " ", 
           RowBox[{"selection", ":"}]}], "*)"}], 
         RowBox[{"S", "=", 
          RowBox[{"Covariance", "[", "d", "]"}]}], ";", 
         RowBox[{"x", "=", 
          RowBox[{"Eigenvalues", "[", "S", "]"}]}], ";", 
         RowBox[{
          RowBox[{"eval", "[", 
           RowBox[{"[", "ia", "]"}], "]"}], "=", 
          RowBox[{"Chop", "[", 
           RowBox[{"x", "/", 
            RowBox[{"Total", "[", "x", "]"}]}], "]"}]}], ";", 
         RowBox[{"EVn", "=", 
          RowBox[{"Eigenvectors", "[", 
           RowBox[{"S", ",", "2"}], "]"}]}], ";", "\[IndentingNewLine]", 
         RowBox[{"If", "[", 
          RowBox[{
           RowBox[{
            RowBox[{"Correlation", "[", 
             RowBox[{
              RowBox[{"EVtr", "[", 
               RowBox[{"[", "1", "]"}], "]"}], ",", 
              RowBox[{"EVn", "[", 
               RowBox[{"[", "1", "]"}], "]"}]}], "]"}], ">", "0"}], ",", 
           RowBox[{
            RowBox[{"ev1sim", "[", 
             RowBox[{"[", "ia", "]"}], "]"}], "=", 
            RowBox[{"EuclideanDistance", "[", 
             RowBox[{
              RowBox[{"EVtr", "[", 
               RowBox[{"[", "1", "]"}], "]"}], ",", 
              RowBox[{"EVn", "[", 
               RowBox[{"[", "1", "]"}], "]"}]}], "]"}]}], ",", 
           RowBox[{
            RowBox[{"ev1sim", "[", 
             RowBox[{"[", "ia", "]"}], "]"}], "=", 
            RowBox[{"EuclideanDistance", "[", 
             RowBox[{
              RowBox[{"-", 
               RowBox[{"EVtr", "[", 
                RowBox[{"[", "1", "]"}], "]"}]}], ",", 
              RowBox[{"EVn", "[", 
               RowBox[{"[", "1", "]"}], "]"}]}], "]"}]}]}], "]"}], ";", 
         "\[IndentingNewLine]", 
         RowBox[{"PC", "=", 
          RowBox[{"Chop", "[", 
           RowBox[{"d", ".", 
            RowBox[{"Transpose", "[", "EVtr", "]"}]}], "]"}]}], ";", 
         RowBox[{"z", "=", 
          RowBox[{"PC", "[", 
           RowBox[{"[", 
            RowBox[{"All", ",", "1"}], "]"}], "]"}]}], ";", 
         "\[IndentingNewLine]", 
         RowBox[{"If", "[", 
          RowBox[{
           RowBox[{"cagrli", "[", 
            RowBox[{"[", "ia", "]"}], "]"}], ",", 
           RowBox[{"score", "=", "z"}], ",", 
           RowBox[{"score", "=", 
            RowBox[{"-", "z"}]}]}], "]"}], ";", 
         RowBox[{
          RowBox[{"scores", "[", 
           RowBox[{"[", "ia", "]"}], "]"}], "=", "score"}], ";", 
         RowBox[{"x", "=", 
          RowBox[{"Sort", "[", 
           RowBox[{"score", "[", 
            RowBox[{"[", 
             RowBox[{"1", ";;", "anzcases"}], "]"}], "]"}], "]"}]}], ";", 
         RowBox[{"y", "=", 
          RowBox[{"Sort", "[", 
           RowBox[{"score", "[", 
            RowBox[{"[", 
             RowBox[{
              RowBox[{"anzcases", "+", "1"}], ";;"}], "]"}], "]"}], "]"}]}], 
         ";", 
         RowBox[{"z", "=", 
          RowBox[{
           RowBox[{"SortBy", "[", 
            RowBox[{
             RowBox[{"Tally", "[", "score", "]"}], ",", "First"}], "]"}], "[", 
           RowBox[{"[", 
            RowBox[{"All", ",", "1"}], "]"}], "]"}]}], ";", 
         "\[IndentingNewLine]", 
         RowBox[{"tpr", "=", 
          RowBox[{"Array", "[", 
           RowBox[{
            RowBox[{"0", "&"}], ",", 
            RowBox[{"Length", "[", "z", "]"}]}], "]"}]}], ";", 
         RowBox[{"fpr", "=", 
          RowBox[{"Array", "[", 
           RowBox[{
            RowBox[{"0", "&"}], ",", 
            RowBox[{"Length", "[", "z", "]"}]}], "]"}]}], ";", 
         RowBox[{"auc", "=", "0"}], ";", "\[IndentingNewLine]", 
         RowBox[{"Do", "[", 
          RowBox[{
           RowBox[{
            RowBox[{"ca", "=", 
             RowBox[{"Length", "[", 
              RowBox[{"Select", "[", 
               RowBox[{"x", ",", 
                RowBox[{
                 RowBox[{"#", "\[GreaterEqual]", 
                  RowBox[{"z", "[", 
                   RowBox[{"[", 
                    RowBox[{"-", "i"}], "]"}], "]"}]}], "&"}]}], "]"}], 
              "]"}]}], ";", 
            RowBox[{"co", "=", 
             RowBox[{"Length", "[", 
              RowBox[{"Select", "[", 
               RowBox[{"y", ",", 
                RowBox[{
                 RowBox[{"#", "\[GreaterEqual]", 
                  RowBox[{"z", "[", 
                   RowBox[{"[", 
                    RowBox[{"-", "i"}], "]"}], "]"}]}], "&"}]}], "]"}], 
              "]"}]}], ";", 
            RowBox[{
             RowBox[{"tpr", "[", 
              RowBox[{"[", "i", "]"}], "]"}], "=", 
             RowBox[{"ca", "/", 
              RowBox[{"Length", "[", "x", "]"}]}]}], ";", 
            RowBox[{
             RowBox[{"fpr", "[", 
              RowBox[{"[", "i", "]"}], "]"}], "=", 
             RowBox[{"co", "/", 
              RowBox[{"Length", "[", "y", "]"}]}]}]}], ",", 
           RowBox[{"{", 
            RowBox[{"i", ",", 
             RowBox[{"Length", "[", "z", "]"}]}], "}"}]}], "]"}], ";", 
         "\[IndentingNewLine]", 
         RowBox[{"xl", "=", "0"}], ";", 
         RowBox[{"yl", "=", "0"}], ";", 
         RowBox[{"Do", "[", 
          RowBox[{
           RowBox[{
            RowBox[{"If", "[", 
             RowBox[{
              RowBox[{
               RowBox[{"fpr", "[", 
                RowBox[{"[", "i", "]"}], "]"}], ">", "xl"}], ",", 
              RowBox[{
               RowBox[{"dx", "=", 
                RowBox[{
                 RowBox[{"fpr", "[", 
                  RowBox[{"[", "i", "]"}], "]"}], "-", "xl"}]}], ";", 
               RowBox[{"dy", "=", 
                RowBox[{
                 RowBox[{"tpr", "[", 
                  RowBox[{"[", "i", "]"}], "]"}], "-", "yl"}]}], ";", 
               RowBox[{"n", "=", 
                RowBox[{
                 RowBox[{"dx", " ", "yl"}], "+", 
                 RowBox[{"dx", " ", 
                  RowBox[{"dy", "/", "2"}]}]}]}], ";", 
               RowBox[{"auc", "=", 
                RowBox[{"auc", "+", "n"}]}]}]}], "]"}], ";", 
            RowBox[{"xl", "=", 
             RowBox[{"fpr", "[", 
              RowBox[{"[", "i", "]"}], "]"}]}], ";", 
            RowBox[{"yl", "=", 
             RowBox[{"tpr", "[", 
              RowBox[{"[", "i", "]"}], "]"}]}]}], ",", 
           RowBox[{"{", 
            RowBox[{"i", ",", 
             RowBox[{"Length", "[", "tpr", "]"}]}], "}"}]}], "]"}], ";", 
         "\[IndentingNewLine]", 
         RowBox[{
          RowBox[{"enderg", "[", 
           RowBox[{"[", "ia", "]"}], "]"}], "=", 
          RowBox[{"N", "[", "auc", "]"}]}]}], ",", 
        RowBox[{"{", 
         RowBox[{"ia", ",", 
          RowBox[{"Length", "[", "lists", "]"}]}], "}"}]}], "]"}], ";", 
      "\[IndentingNewLine]", 
      RowBox[{
       RowBox[{"predict", "[", 
        RowBox[{"[", "iga", "]"}], "]"}], "=", 
       RowBox[{"Transpose", "[", 
        RowBox[{"{", 
         RowBox[{
          RowBox[{"Range", "[", 
           RowBox[{"Length", "[", "lists", "]"}], "]"}], ",", "weight", ",", 
          "zcpg", ",", 
          RowBox[{"eval", "[", 
           RowBox[{"[", 
            RowBox[{"All", ",", "1"}], "]"}], "]"}], ",", "ev1sim", ",", 
          "rausli", ",", "enderg", ",", "scores"}], "}"}], "]"}]}]}], ",", 
     RowBox[{"{", 
      RowBox[{"iga", ",", 
       RowBox[{"Length", "[", "topredict", "]"}]}], "}"}]}], 
    "]"}]}]}]], "Input",
 CellChangeTimes->{{3.595677007211268*^9, 3.595677088997519*^9}, {
   3.595677132273221*^9, 3.595677283193789*^9}, {3.595677316831399*^9, 
   3.595677507232566*^9}, {3.5956775630739527`*^9, 3.595677616617424*^9}, {
   3.5956779908293247`*^9, 3.5956780185146637`*^9}, {3.5957472861404448`*^9, 
   3.595747288909451*^9}, {3.595747784371496*^9, 3.595747847924098*^9}, {
   3.595747900639481*^9, 3.595747952893826*^9}, {3.5957479997510633`*^9, 
   3.59574800863043*^9}, {3.595748077490962*^9, 3.5957480822808733`*^9}, {
   3.595853298124465*^9, 3.595853305444282*^9}, {3.596209306046021*^9, 
   3.596209313281741*^9}, {3.5964433358590612`*^9, 3.59644336396803*^9}, {
   3.5964433954950438`*^9, 3.5964434131799*^9}, {3.596443587726693*^9, 
   3.596443595033588*^9}, {3.596450036362092*^9, 3.596450055732894*^9}, {
   3.59645050563664*^9, 3.5964505394254723`*^9}, {3.5964513329947863`*^9, 
   3.596451368183948*^9}, {3.59645140201873*^9, 3.596451455586568*^9}, {
   3.5964515406729097`*^9, 3.596451541613262*^9}, {3.596451591986126*^9, 
   3.596451603498872*^9}, {3.5964516687948723`*^9, 3.596451685708644*^9}, {
   3.5964517477700443`*^9, 3.596451749444573*^9}, 3.5964517866325903`*^9, {
   3.596451821152952*^9, 3.596451846701085*^9}, 3.596451901667758*^9, {
   3.5964519813094063`*^9, 3.596452008921801*^9}, {3.596452060964724*^9, 
   3.596452225254366*^9}, {3.596452265410495*^9, 3.596452301000814*^9}, {
   3.596452640973064*^9, 3.596452663322412*^9}, 3.596452694384561*^9, {
   3.596452787796102*^9, 3.596452835073639*^9}, {3.596453970328652*^9, 
   3.5964539745019608`*^9}, {3.596454037089047*^9, 3.596454042683876*^9}, {
   3.596454110784505*^9, 3.596454126461845*^9}, 3.5964542128000803`*^9, 
   3.5964614206761093`*^9, 3.5964659982025843`*^9, 3.598878780054159*^9, 
   3.598878836314114*^9, {3.5988788966580477`*^9, 3.5988789324023046`*^9}, 
   3.598879114009006*^9, {3.598879163251058*^9, 3.598879211731359*^9}, {
   3.598879252023148*^9, 3.598879263800252*^9}, {3.5988792973674603`*^9, 
   3.598879329829788*^9}, {3.599233317076984*^9, 3.5992333445244837`*^9}, 
   3.599233686036024*^9, 3.599318554329891*^9, {3.6005936580639963`*^9, 
   3.600593748608797*^9}}],

Cell[BoxData[
 StyleBox[
  RowBox[{"(*", 
   RowBox[{
   "5.", " ", "Analysis", " ", "of", " ", "prediction", " ", "results"}], 
   "*)"}],
  FontSize->24]], "Input",
 CellChangeTimes->{{3.600593889878551*^9, 3.600593899069409*^9}}],

Cell[BoxData[
 RowBox[{
  RowBox[{"(*", 
   RowBox[{
    RowBox[{"5.1", ".", " ", "EV1dist"}], " ", "vs", " ", "Eval1", " ", 
    "plot", " ", 
    RowBox[{"(", 
     RowBox[{
     "Fig", ".1", " ", "in", " ", "paper", " ", "T", " ", "wilhelm", " ", 
      "\"\<Phenotype prediction based on genome-wide DNA methylation \
data\>\"", " ", "BMC", " ", "Bioinformatics", " ", "2014"}], ")"}]}], "*)"}], 
  "\[IndentingNewLine]", 
  RowBox[{
   RowBox[{
    RowBox[{"head", "=", 
     RowBox[{"{", 
      RowBox[{
      "\"\<ID\>\"", ",", "\"\<weight\>\"", ",", "\"\<#CpG\>\"", ",", 
       "\"\<eval\>\"", ",", "\"\<ev1dist\>\"", ",", "\"\<rausli\>\"", ",", 
       "\"\<AUC\>\""}], "}"}]}], ";"}], "\n", 
   RowBox[{
    RowBox[{"b", "=", 
     RowBox[{"Array", "[", 
      RowBox[{
       RowBox[{"0", "&"}], ",", 
       RowBox[{"Length", "[", "topredict", "]"}]}], "]"}]}], ";", 
    RowBox[{"Do", "[", 
     RowBox[{
      RowBox[{
       RowBox[{"b", "[", 
        RowBox[{"[", "i", "]"}], "]"}], "=", 
       RowBox[{"Quantile", "[", 
        RowBox[{
         RowBox[{"predict", "[", 
          RowBox[{"[", 
           RowBox[{"i", ",", "All", ",", 
            RowBox[{"-", "2"}]}], "]"}], "]"}], ",", 
         RowBox[{"{", 
          RowBox[{
           RowBox[{"7", "/", "10"}], ",", 
           RowBox[{"8", "/", "10"}], ",", 
           RowBox[{"9", "/", "10"}]}], "}"}]}], "]"}]}], ",", 
      RowBox[{"{", 
       RowBox[{"i", ",", 
        RowBox[{"Length", "[", "topredict", "]"}]}], "}"}]}], "]"}], ";"}], 
   "\n", 
   RowBox[{
    RowBox[{"pl", "=", 
     RowBox[{"Array", "[", 
      RowBox[{
       RowBox[{"0", "&"}], ",", 
       RowBox[{"Length", "[", "topredict", "]"}]}], "]"}]}], ";", 
    RowBox[{"Do", "[", 
     RowBox[{
      RowBox[{
       RowBox[{"x", "=", 
        RowBox[{"Array", "[", 
         RowBox[{
          RowBox[{
           RowBox[{"{", "}"}], "&"}], ",", 
          RowBox[{
           RowBox[{"Length", "[", 
            RowBox[{"b", "[", 
             RowBox[{"[", "1", "]"}], "]"}], "]"}], "+", "1"}]}], "]"}]}], 
       ";", "\[IndentingNewLine]", 
       RowBox[{"Do", "[", 
        RowBox[{
         RowBox[{
          RowBox[{"If", "[", 
           RowBox[{
            RowBox[{
             RowBox[{"predict", "[", 
              RowBox[{"[", 
               RowBox[{"i", ",", "j", ",", 
                RowBox[{"-", "2"}]}], "]"}], "]"}], "<", 
             RowBox[{"b", "[", 
              RowBox[{"[", 
               RowBox[{"i", ",", "1"}], "]"}], "]"}]}], ",", 
            RowBox[{
             RowBox[{"x", "[", 
              RowBox[{"[", "1", "]"}], "]"}], "=", 
             RowBox[{"Append", "[", 
              RowBox[{
               RowBox[{"x", "[", 
                RowBox[{"[", "1", "]"}], "]"}], ",", 
               RowBox[{"predict", "[", 
                RowBox[{"[", 
                 RowBox[{"i", ",", "j"}], "]"}], "]"}]}], "]"}]}]}], "]"}], 
          ";", "\[IndentingNewLine]", 
          RowBox[{"If", "[", 
           RowBox[{
            RowBox[{
             RowBox[{
              RowBox[{"predict", "[", 
               RowBox[{"[", 
                RowBox[{"i", ",", "j", ",", 
                 RowBox[{"-", "2"}]}], "]"}], "]"}], "\[GreaterEqual]", 
              RowBox[{"b", "[", 
               RowBox[{"[", 
                RowBox[{"i", ",", "1"}], "]"}], "]"}]}], "&&", 
             RowBox[{
              RowBox[{"predict", "[", 
               RowBox[{"[", 
                RowBox[{"i", ",", "j", ",", 
                 RowBox[{"-", "2"}]}], "]"}], "]"}], "<", 
              RowBox[{"b", "[", 
               RowBox[{"[", 
                RowBox[{"i", ",", "2"}], "]"}], "]"}]}]}], ",", 
            RowBox[{
             RowBox[{"x", "[", 
              RowBox[{"[", "2", "]"}], "]"}], "=", 
             RowBox[{"Append", "[", 
              RowBox[{
               RowBox[{"x", "[", 
                RowBox[{"[", "2", "]"}], "]"}], ",", 
               RowBox[{"predict", "[", 
                RowBox[{"[", 
                 RowBox[{"i", ",", "j"}], "]"}], "]"}]}], "]"}]}]}], "]"}], 
          ";", "\[IndentingNewLine]", 
          RowBox[{"If", "[", 
           RowBox[{
            RowBox[{
             RowBox[{
              RowBox[{"predict", "[", 
               RowBox[{"[", 
                RowBox[{"i", ",", "j", ",", 
                 RowBox[{"-", "2"}]}], "]"}], "]"}], "\[GreaterEqual]", 
              RowBox[{"b", "[", 
               RowBox[{"[", 
                RowBox[{"i", ",", "2"}], "]"}], "]"}]}], "&&", 
             RowBox[{
              RowBox[{"predict", "[", 
               RowBox[{"[", 
                RowBox[{"i", ",", "j", ",", 
                 RowBox[{"-", "2"}]}], "]"}], "]"}], "<", 
              RowBox[{"b", "[", 
               RowBox[{"[", 
                RowBox[{"i", ",", "3"}], "]"}], "]"}]}]}], ",", 
            RowBox[{
             RowBox[{"x", "[", 
              RowBox[{"[", "3", "]"}], "]"}], "=", 
             RowBox[{"Append", "[", 
              RowBox[{
               RowBox[{"x", "[", 
                RowBox[{"[", "3", "]"}], "]"}], ",", 
               RowBox[{"predict", "[", 
                RowBox[{"[", 
                 RowBox[{"i", ",", "j"}], "]"}], "]"}]}], "]"}]}]}], "]"}], 
          ";", "\[IndentingNewLine]", 
          RowBox[{"If", "[", 
           RowBox[{
            RowBox[{
             RowBox[{"predict", "[", 
              RowBox[{"[", 
               RowBox[{"i", ",", "j", ",", 
                RowBox[{"-", "2"}]}], "]"}], "]"}], "\[GreaterEqual]", 
             RowBox[{"b", "[", 
              RowBox[{"[", 
               RowBox[{"i", ",", "3"}], "]"}], "]"}]}], ",", 
            RowBox[{
             RowBox[{"x", "[", 
              RowBox[{"[", "4", "]"}], "]"}], "=", 
             RowBox[{"Append", "[", 
              RowBox[{
               RowBox[{"x", "[", 
                RowBox[{"[", "4", "]"}], "]"}], ",", 
               RowBox[{"predict", "[", 
                RowBox[{"[", 
                 RowBox[{"i", ",", "j"}], "]"}], "]"}]}], "]"}]}]}], "]"}], 
          ";"}], ",", 
         RowBox[{"{", 
          RowBox[{"j", ",", 
           RowBox[{"Length", "[", 
            RowBox[{"predict", "[", 
             RowBox[{"[", "1", "]"}], "]"}], "]"}]}], "}"}]}], "]"}], ";", 
       "\[IndentingNewLine]", 
       RowBox[{"If", "[", 
        RowBox[{
         RowBox[{
          RowBox[{"b", "[", 
           RowBox[{"[", 
            RowBox[{"i", ",", "1"}], "]"}], "]"}], "\[Equal]", "1."}], ",", 
         RowBox[{
          RowBox[{"x", "[", 
           RowBox[{"[", "2", "]"}], "]"}], "=", 
          RowBox[{"Complement", "[", 
           RowBox[{
            RowBox[{"predict", "[", 
             RowBox[{"[", "i", "]"}], "]"}], ",", 
            RowBox[{"x", "[", 
             RowBox[{"[", "1", "]"}], "]"}]}], "]"}]}]}], "]"}], ";", 
       RowBox[{"If", "[", 
        RowBox[{
         RowBox[{
          RowBox[{"b", "[", 
           RowBox[{"[", 
            RowBox[{"i", ",", "2"}], "]"}], "]"}], "\[Equal]", "1."}], ",", 
         RowBox[{
          RowBox[{"x", "[", 
           RowBox[{"[", "3", "]"}], "]"}], "=", 
          RowBox[{"x", "[", 
           RowBox[{"[", "2", "]"}], "]"}]}]}], "]"}], ";", 
       RowBox[{"If", "[", 
        RowBox[{
         RowBox[{
          RowBox[{"b", "[", 
           RowBox[{"[", 
            RowBox[{"i", ",", "3"}], "]"}], "]"}], "\[Equal]", "1."}], ",", 
         RowBox[{
          RowBox[{"x", "[", 
           RowBox[{"[", "4", "]"}], "]"}], "=", 
          RowBox[{"x", "[", 
           RowBox[{"[", "3", "]"}], "]"}]}]}], "]"}], ";", 
       "\[IndentingNewLine]", 
       RowBox[{
        RowBox[{"pl", "[", 
         RowBox[{"[", "i", "]"}], "]"}], "=", 
        RowBox[{"ListPlot", "[", 
         RowBox[{
          RowBox[{"{", 
           RowBox[{
            RowBox[{"Transpose", "[", 
             RowBox[{"{", 
              RowBox[{
               RowBox[{"x", "[", 
                RowBox[{"[", 
                 RowBox[{"1", ",", "All", ",", "4"}], "]"}], "]"}], ",", 
               RowBox[{"x", "[", 
                RowBox[{"[", 
                 RowBox[{"1", ",", "All", ",", "5"}], "]"}], "]"}]}], "}"}], 
             "]"}], ",", 
            RowBox[{"Transpose", "[", 
             RowBox[{"{", 
              RowBox[{
               RowBox[{"x", "[", 
                RowBox[{"[", 
                 RowBox[{"2", ",", "All", ",", "4"}], "]"}], "]"}], ",", 
               RowBox[{"x", "[", 
                RowBox[{"[", 
                 RowBox[{"2", ",", "All", ",", "5"}], "]"}], "]"}]}], "}"}], 
             "]"}], ",", 
            RowBox[{"Transpose", "[", 
             RowBox[{"{", 
              RowBox[{
               RowBox[{"x", "[", 
                RowBox[{"[", 
                 RowBox[{"3", ",", "All", ",", "4"}], "]"}], "]"}], ",", 
               RowBox[{"x", "[", 
                RowBox[{"[", 
                 RowBox[{"3", ",", "All", ",", "5"}], "]"}], "]"}]}], "}"}], 
             "]"}], ",", 
            RowBox[{"Transpose", "[", 
             RowBox[{"{", 
              RowBox[{
               RowBox[{"x", "[", 
                RowBox[{"[", 
                 RowBox[{"4", ",", "All", ",", "4"}], "]"}], "]"}], ",", 
               RowBox[{"x", "[", 
                RowBox[{"[", 
                 RowBox[{"4", ",", "All", ",", "5"}], "]"}], "]"}]}], "}"}], 
             "]"}]}], "}"}], ",", 
          RowBox[{"PlotRange", "\[Rule]", "All"}], ",", 
          RowBox[{"GridLines", "\[Rule]", "Automatic"}], ",", 
          RowBox[{"PlotStyle", "\[Rule]", 
           RowBox[{"{", 
            RowBox[{"Black", ",", "Blue", ",", "Green", ",", "Red"}], "}"}]}],
           ",", 
          RowBox[{"LabelStyle", "\[Rule]", "Large"}]}], "]"}]}]}], ",", 
      RowBox[{"{", 
       RowBox[{"i", ",", 
        RowBox[{"Length", "[", "topredict", "]"}]}], "}"}]}], "]"}], ";", 
    "pl"}]}]}]], "Input",
 CellChangeTimes->{{3.598880467935906*^9, 3.598880512190374*^9}, 
   3.600593779066123*^9, 3.6005938721360273`*^9, {3.6005939081443167`*^9, 
   3.600593986082651*^9}, {3.600594023896496*^9, 3.600594031315399*^9}}],

Cell[BoxData[
 RowBox[{
  RowBox[{"(*", 
   RowBox[{
    RowBox[{"5.2", ".", " ", "AUC"}], " ", "vs", " ", "Model", " ", "rank", 
    " ", "plot", " ", 
    RowBox[{"(", 
     RowBox[{
     "Fig", ".2", " ", "in", " ", "paper", " ", "T", " ", "wilhelm", " ", 
      "\"\<Phenotype prediction based on genome-wide DNA methylation \
data\>\"", " ", "BMC", " ", "Bioinformatics", " ", "2014"}], ")"}]}], "*)"}], 
  "\[IndentingNewLine]", 
  RowBox[{
   RowBox[{
    RowBox[{"predictstand", "=", "predict"}], ";"}], "\n", 
   RowBox[{"Do", "[", 
    RowBox[{
     RowBox[{
      RowBox[{
       RowBox[{"predictstand", "[", 
        RowBox[{"[", 
         RowBox[{"i", ",", "All", ",", "4"}], "]"}], "]"}], "=", 
       RowBox[{"Standardize", "[", 
        RowBox[{"predictstand", "[", 
         RowBox[{"[", 
          RowBox[{"i", ",", "All", ",", "4"}], "]"}], "]"}], "]"}]}], ";", 
      RowBox[{
       RowBox[{"predictstand", "[", 
        RowBox[{"[", 
         RowBox[{"i", ",", "All", ",", "5"}], "]"}], "]"}], "=", 
       RowBox[{"Standardize", "[", 
        RowBox[{"predictstand", "[", 
         RowBox[{"[", 
          RowBox[{"i", ",", "All", ",", "5"}], "]"}], "]"}], "]"}]}]}], ",", 
     RowBox[{"{", 
      RowBox[{"i", ",", 
       RowBox[{"Length", "[", "predict", "]"}]}], "}"}]}], "]"}], "\n", 
   RowBox[{"Do", "[", 
    RowBox[{
     RowBox[{
      RowBox[{"predictstand", "[", 
       RowBox[{"[", "i", "]"}], "]"}], "=", 
      RowBox[{"Transpose", "[", 
       RowBox[{"Append", "[", 
        RowBox[{
         RowBox[{"Transpose", "[", 
          RowBox[{"predictstand", "[", 
           RowBox[{"[", "i", "]"}], "]"}], "]"}], ",", 
         RowBox[{
          RowBox[{"predictstand", "[", 
           RowBox[{"[", 
            RowBox[{"i", ",", "All", ",", "4"}], "]"}], "]"}], "-", 
          RowBox[{"predictstand", "[", 
           RowBox[{"[", 
            RowBox[{"i", ",", "All", ",", "5"}], "]"}], "]"}]}]}], "]"}], 
       "]"}]}], ",", 
     RowBox[{"{", 
      RowBox[{"i", ",", 
       RowBox[{"Length", "[", "predict", "]"}]}], "}"}]}], "]"}], "\n", 
   RowBox[{
    RowBox[{"cal", "=", 
     RowBox[{"Array", "[", 
      RowBox[{
       RowBox[{"0", "&"}], ",", 
       RowBox[{"Length", "[", "topredict", "]"}]}], "]"}]}], ";", 
    RowBox[{"Do", "[", 
     RowBox[{
      RowBox[{
       RowBox[{"x", "=", 
        RowBox[{"Import", "[", 
         RowBox[{
          RowBox[{"topredict", "[", 
           RowBox[{"[", "i", "]"}], "]"}], ",", "\"\<csv\>\""}], "]"}]}], ";", 
       RowBox[{
        RowBox[{"cal", "[", 
         RowBox[{"[", "i", "]"}], "]"}], "=", 
        RowBox[{"Total", "[", 
         RowBox[{"x", "[", 
          RowBox[{"[", 
           RowBox[{"All", ",", 
            RowBox[{"-", "1"}]}], "]"}], "]"}], "]"}]}]}], ",", 
      RowBox[{"{", 
       RowBox[{"i", ",", 
        RowBox[{"Length", "[", "topredict", "]"}]}], "}"}]}], "]"}], ";"}], 
   "\n", 
   RowBox[{
    RowBox[{"pred", "=", "predictstand"}], ";"}], "\n", 
   RowBox[{
    RowBox[{"cumulAUC", "=", 
     RowBox[{"Array", "[", 
      RowBox[{
       RowBox[{"0", "&"}], ",", 
       RowBox[{"Length", "[", "topredict", "]"}]}], "]"}]}], ";"}], "\n", 
   RowBox[{
    RowBox[{"Do", "[", 
     RowBox[{
      RowBox[{
       RowBox[{"cauc", "=", 
        RowBox[{"Array", "[", 
         RowBox[{
          RowBox[{"0", "&"}], ",", 
          RowBox[{"Length", "[", 
           RowBox[{"pred", "[", 
            RowBox[{"[", "ia", "]"}], "]"}], "]"}]}], "]"}]}], ";", 
       "\[IndentingNewLine]", 
       RowBox[{"x", "=", 
        RowBox[{"SortBy", "[", 
         RowBox[{
          RowBox[{"pred", "[", 
           RowBox[{"[", "ia", "]"}], "]"}], ",", 
          RowBox[{
           RowBox[{"-", 
            RowBox[{"#", "[", 
             RowBox[{"[", 
              RowBox[{"-", "1"}], "]"}], "]"}]}], "&"}]}], "]"}]}], ";", 
       "\[IndentingNewLine]", 
       RowBox[{"anzcases", "=", 
        RowBox[{"cal", "[", 
         RowBox[{"[", "ia", "]"}], "]"}]}], ";", 
       RowBox[{"scores", "=", 
        RowBox[{"x", "[", 
         RowBox[{"[", 
          RowBox[{"All", ",", 
           RowBox[{"-", "2"}]}], "]"}], "]"}]}], ";", "\[IndentingNewLine]", 
       RowBox[{"Do", "[", 
        RowBox[{
         RowBox[{
          RowBox[{"score", "=", 
           RowBox[{"Total", "[", 
            RowBox[{"scores", "[", 
             RowBox[{"[", 
              RowBox[{"1", ";;", "ig"}], "]"}], "]"}], "]"}]}], ";", 
          "\[IndentingNewLine]", 
          RowBox[{"x", "=", 
           RowBox[{"Sort", "[", 
            RowBox[{"score", "[", 
             RowBox[{"[", 
              RowBox[{"1", ";;", "anzcases"}], "]"}], "]"}], "]"}]}], ";", 
          "\[IndentingNewLine]", 
          RowBox[{"y", "=", 
           RowBox[{"Sort", "[", 
            RowBox[{"score", "[", 
             RowBox[{"[", 
              RowBox[{
               RowBox[{"anzcases", "+", "1"}], ";;"}], "]"}], "]"}], "]"}]}], 
          ";", "\[IndentingNewLine]", 
          RowBox[{"z", "=", 
           RowBox[{
            RowBox[{"SortBy", "[", 
             RowBox[{
              RowBox[{"Tally", "[", "score", "]"}], ",", "First"}], "]"}], 
            "[", 
            RowBox[{"[", 
             RowBox[{"All", ",", "1"}], "]"}], "]"}]}], ";", 
          "\[IndentingNewLine]", 
          RowBox[{"tpr", "=", 
           RowBox[{"Array", "[", 
            RowBox[{
             RowBox[{"0", "&"}], ",", 
             RowBox[{"Length", "[", "z", "]"}]}], "]"}]}], ";", 
          RowBox[{"fpr", "=", 
           RowBox[{"Array", "[", 
            RowBox[{
             RowBox[{"0", "&"}], ",", 
             RowBox[{"Length", "[", "z", "]"}]}], "]"}]}], ";", 
          "\[IndentingNewLine]", 
          RowBox[{"auc", "=", "0"}], ";", "\[IndentingNewLine]", 
          RowBox[{"Do", "[", 
           RowBox[{
            RowBox[{
             RowBox[{"ca", "=", 
              RowBox[{"Length", "[", 
               RowBox[{"Select", "[", 
                RowBox[{"x", ",", 
                 RowBox[{
                  RowBox[{"#", "\[GreaterEqual]", 
                   RowBox[{"z", "[", 
                    RowBox[{"[", 
                    RowBox[{"-", "i"}], "]"}], "]"}]}], "&"}]}], "]"}], 
               "]"}]}], ";", "\[IndentingNewLine]", 
             RowBox[{"co", "=", 
              RowBox[{"Length", "[", 
               RowBox[{"Select", "[", 
                RowBox[{"y", ",", 
                 RowBox[{
                  RowBox[{"#", "\[GreaterEqual]", 
                   RowBox[{"z", "[", 
                    RowBox[{"[", 
                    RowBox[{"-", "i"}], "]"}], "]"}]}], "&"}]}], "]"}], 
               "]"}]}], ";", 
             RowBox[{
              RowBox[{"tpr", "[", 
               RowBox[{"[", "i", "]"}], "]"}], "=", 
              RowBox[{"ca", "/", 
               RowBox[{"Length", "[", "x", "]"}]}]}], ";", 
             "\[IndentingNewLine]", 
             RowBox[{
              RowBox[{"fpr", "[", 
               RowBox[{"[", "i", "]"}], "]"}], "=", 
              RowBox[{"co", "/", 
               RowBox[{"Length", "[", "y", "]"}]}]}]}], ",", 
            RowBox[{"{", 
             RowBox[{"i", ",", 
              RowBox[{"Length", "[", "z", "]"}]}], "}"}]}], "]"}], ";", 
          RowBox[{"xl", "=", "0"}], ";", 
          RowBox[{"yl", "=", "0"}], ";", "\[IndentingNewLine]", 
          RowBox[{"Do", "[", 
           RowBox[{
            RowBox[{
             RowBox[{"If", "[", 
              RowBox[{
               RowBox[{
                RowBox[{"fpr", "[", 
                 RowBox[{"[", "i", "]"}], "]"}], ">", "xl"}], ",", 
               RowBox[{
                RowBox[{"dx", "=", 
                 RowBox[{
                  RowBox[{"fpr", "[", 
                   RowBox[{"[", "i", "]"}], "]"}], "-", "xl"}]}], ";", 
                RowBox[{"dy", "=", 
                 RowBox[{
                  RowBox[{"tpr", "[", 
                   RowBox[{"[", "i", "]"}], "]"}], "-", "yl"}]}], ";", 
                "\[IndentingNewLine]", 
                RowBox[{"n", "=", 
                 RowBox[{
                  RowBox[{"dx", " ", "yl"}], "+", 
                  RowBox[{"dx", " ", 
                   RowBox[{"dy", "/", "2"}]}]}]}], ";", 
                RowBox[{"auc", "=", 
                 RowBox[{"auc", "+", "n"}]}]}]}], "]"}], ";", 
             RowBox[{"xl", "=", 
              RowBox[{"fpr", "[", 
               RowBox[{"[", "i", "]"}], "]"}]}], ";", "\[IndentingNewLine]", 
             RowBox[{"yl", "=", 
              RowBox[{"tpr", "[", 
               RowBox[{"[", "i", "]"}], "]"}]}]}], ",", 
            RowBox[{"{", 
             RowBox[{"i", ",", 
              RowBox[{"Length", "[", "tpr", "]"}]}], "}"}]}], "]"}], ";", 
          "\[IndentingNewLine]", 
          RowBox[{
           RowBox[{"cauc", "[", 
            RowBox[{"[", "ig", "]"}], "]"}], "=", 
           RowBox[{"N", "[", "auc", "]"}]}]}], ",", 
         RowBox[{"{", 
          RowBox[{"ig", ",", 
           RowBox[{"Length", "[", 
            RowBox[{"pred", "[", 
             RowBox[{"[", "1", "]"}], "]"}], "]"}]}], "}"}]}], "]"}], ";", 
       "\[IndentingNewLine]", 
       RowBox[{
        RowBox[{"cumulAUC", "[", 
         RowBox[{"[", "ia", "]"}], "]"}], "=", "cauc"}]}], ",", 
      RowBox[{"{", 
       RowBox[{"ia", ",", 
        RowBox[{"Length", "[", "topredict", "]"}]}], "}"}]}], "]"}], ";"}], 
   "\n", 
   RowBox[{
    RowBox[{"gl", "=", 
     RowBox[{"{", 
      RowBox[{
       RowBox[{"{", 
        RowBox[{"200", ",", "400", ",", "600"}], "}"}], ",", 
       RowBox[{"{", 
        RowBox[{"0.2", ",", "0.4", ",", "0.6", ",", "0.8", ",", "1"}], 
        "}"}]}], "}"}]}], ";", 
    RowBox[{"pl", "=", 
     RowBox[{"Array", "[", 
      RowBox[{
       RowBox[{"0", "&"}], ",", 
       RowBox[{"Length", "[", "topredict", "]"}]}], "]"}]}], ";"}], "\n", 
   RowBox[{"Do", "[", 
    RowBox[{
     RowBox[{
      RowBox[{"x", "=", 
       RowBox[{"SortBy", "[", 
        RowBox[{
         RowBox[{"pred", "[", 
          RowBox[{"[", "i", "]"}], "]"}], ",", 
         RowBox[{
          RowBox[{"-", 
           RowBox[{"#", "[", 
            RowBox[{"[", 
             RowBox[{"-", "1"}], "]"}], "]"}]}], "&"}]}], "]"}]}], ";", 
      "\[IndentingNewLine]", 
      RowBox[{"x1", "=", 
       RowBox[{"ListPlot", "[", 
        RowBox[{
         RowBox[{"x", "[", 
          RowBox[{"[", 
           RowBox[{"All", ",", 
            RowBox[{"-", "3"}]}], "]"}], "]"}], ",", 
         RowBox[{"PlotRange", "\[Rule]", 
          RowBox[{"{", 
           RowBox[{"0", ",", "1."}], "}"}]}], ",", 
         RowBox[{"PlotStyle", "\[Rule]", 
          RowBox[{"{", 
           RowBox[{"Thick", ",", "Black"}], "}"}]}], ",", 
         RowBox[{"GridLines", "\[Rule]", "gl"}], ",", 
         RowBox[{"Ticks", "\[Rule]", "gl"}], ",", 
         RowBox[{"LabelStyle", "\[Rule]", "Large"}]}], "]"}]}], ";", 
      "\[IndentingNewLine]", 
      RowBox[{"x2", "=", 
       RowBox[{"ListLinePlot", "[", 
        RowBox[{
         RowBox[{"cumulAUC", "[", 
          RowBox[{"[", "i", "]"}], "]"}], ",", 
         RowBox[{"PlotRange", "\[Rule]", 
          RowBox[{"{", 
           RowBox[{"0", ",", "1."}], "}"}]}], ",", 
         RowBox[{"PlotStyle", "\[Rule]", 
          RowBox[{"Directive", "[", 
           RowBox[{"Thick", ",", "Red"}], "]"}]}], ",", 
         RowBox[{"GridLines", "\[Rule]", "gl"}], ",", 
         RowBox[{"Ticks", "\[Rule]", "gl"}], ",", 
         RowBox[{"LabelStyle", "\[Rule]", "Large"}]}], "]"}]}], ";", 
      "\[IndentingNewLine]", 
      RowBox[{
       RowBox[{"pl", "[", 
        RowBox[{"[", "i", "]"}], "]"}], "=", 
       RowBox[{"Show", "[", 
        RowBox[{"x1", ",", "x2"}], "]"}]}]}], ",", 
     RowBox[{"{", 
      RowBox[{"i", ",", 
       RowBox[{"Length", "[", "topredict", "]"}]}], "}"}]}], "]"}], "\n", 
   "pl"}]}]], "Input",
 CellChangeTimes->{{3.599302376526895*^9, 3.59930237652948*^9}, {
  3.599372453584393*^9, 3.599372455726377*^9}, {3.600594061831633*^9, 
  3.60059408393673*^9}, {3.600594159047254*^9, 3.6005941926823597`*^9}}],

Cell[BoxData[
 RowBox[{
  RowBox[{"(*", 
   RowBox[{
    RowBox[{"5.3", ".", " ", "weights"}], " ", "and", " ", "#", " ", "CpGs", 
    " ", "plot", " ", 
    RowBox[{"(", 
     RowBox[{
     "Fig", ".3", " ", "in", " ", "paper", " ", "T", " ", "wilhelm", " ", 
      "\"\<Phenotype prediction based on genome-wide DNA methylation \
data\>\"", " ", "BMC", " ", "Bioinformatics", " ", "2014"}], ")"}]}], "*)"}], 
  "\[IndentingNewLine]", 
  RowBox[{
   RowBox[{"pl", "=", 
    RowBox[{"Array", "[", 
     RowBox[{
      RowBox[{"0", "&"}], ",", 
      RowBox[{"Length", "[", "topredict", "]"}]}], "]"}]}], ";", 
   RowBox[{"Do", "[", 
    RowBox[{
     RowBox[{
      RowBox[{"xf", "=", 
       RowBox[{"SortBy", "[", 
        RowBox[{
         RowBox[{"pred", "[", 
          RowBox[{"[", "ia", "]"}], "]"}], ",", 
         RowBox[{
          RowBox[{"-", 
           RowBox[{"#", "[", 
            RowBox[{"[", 
             RowBox[{"-", "1"}], "]"}], "]"}]}], "&"}]}], "]"}]}], ";", 
      "\[IndentingNewLine]", 
      RowBox[{"x1", "=", 
       RowBox[{"Array", "[", 
        RowBox[{
         RowBox[{"0", "&"}], ",", 
         RowBox[{"Length", "[", 
          RowBox[{"pred", "[", 
           RowBox[{"[", "ia", "]"}], "]"}], "]"}]}], "]"}]}], ";", 
      "\[IndentingNewLine]", 
      RowBox[{"x2", "=", 
       RowBox[{"Array", "[", 
        RowBox[{
         RowBox[{"0", "&"}], ",", 
         RowBox[{"Length", "[", 
          RowBox[{"pred", "[", 
           RowBox[{"[", "ia", "]"}], "]"}], "]"}]}], "]"}]}], ";", 
      RowBox[{"x", "=", 
       RowBox[{"Transpose", "[", 
        RowBox[{"xf", "[", 
         RowBox[{"[", 
          RowBox[{"All", ",", "2"}], "]"}], "]"}], "]"}]}], ";", 
      "\[IndentingNewLine]", 
      RowBox[{"y", "=", 
       RowBox[{"Transpose", "[", 
        RowBox[{"{", 
         RowBox[{
          RowBox[{
           RowBox[{"x", "[", 
            RowBox[{"[", "1", "]"}], "]"}], "+", 
           RowBox[{"x", "[", 
            RowBox[{"[", "2", "]"}], "]"}]}], ",", 
          RowBox[{
           RowBox[{"x", "[", 
            RowBox[{"[", "3", "]"}], "]"}], "+", 
           RowBox[{"x", "[", 
            RowBox[{"[", "4", "]"}], "]"}]}], ",", 
          RowBox[{"x", "[", 
           RowBox[{"[", "5", "]"}], "]"}], ",", 
          RowBox[{
           RowBox[{"x", "[", 
            RowBox[{"[", "6", "]"}], "]"}], "+", 
           RowBox[{"x", "[", 
            RowBox[{"[", "7", "]"}], "]"}]}], ",", 
          RowBox[{
           RowBox[{"x", "[", 
            RowBox[{"[", "8", "]"}], "]"}], "+", 
           RowBox[{"x", "[", 
            RowBox[{"[", "9", "]"}], "]"}]}], ",", 
          RowBox[{"x", "[", 
           RowBox[{"[", "10", "]"}], "]"}], ",", 
          RowBox[{
           RowBox[{"x", "[", 
            RowBox[{"[", "11", "]"}], "]"}], "+", 
           RowBox[{"x", "[", 
            RowBox[{"[", "12", "]"}], "]"}]}], ",", 
          RowBox[{
           RowBox[{"x", "[", 
            RowBox[{"[", "13", "]"}], "]"}], "+", 
           RowBox[{"x", "[", 
            RowBox[{"[", "14", "]"}], "]"}]}], ",", 
          RowBox[{"x", "[", 
           RowBox[{"[", "15", "]"}], "]"}]}], "}"}], "]"}]}], ";", 
      "\[IndentingNewLine]", 
      RowBox[{"Do", "[", 
       RowBox[{
        RowBox[{
         RowBox[{
          RowBox[{"x1", "[", 
           RowBox[{"[", "i", "]"}], "]"}], "=", 
          RowBox[{
           RowBox[{"Mean", "[", 
            RowBox[{"y", "[", 
             RowBox[{"[", 
              RowBox[{"1", ";;", "i"}], "]"}], "]"}], "]"}], "/", 
           RowBox[{"Total", "[", 
            RowBox[{"Mean", "[", 
             RowBox[{"y", "[", 
              RowBox[{"[", 
               RowBox[{"1", ";;", "i"}], "]"}], "]"}], "]"}], "]"}]}]}], ";", 
         "\[IndentingNewLine]", 
         RowBox[{
          RowBox[{"x2", "[", 
           RowBox[{"[", "i", "]"}], "]"}], "=", 
          RowBox[{"Mean", "[", 
           RowBox[{"xf", "[", 
            RowBox[{"[", 
             RowBox[{
              RowBox[{"1", ";;", "i"}], ",", "3"}], "]"}], "]"}], "]"}]}]}], 
        ",", 
        RowBox[{"{", 
         RowBox[{"i", ",", 
          RowBox[{"Length", "[", 
           RowBox[{"pred", "[", 
            RowBox[{"[", "ia", "]"}], "]"}], "]"}]}], "}"}]}], "]"}], ";", 
      "\[IndentingNewLine]", 
      RowBox[{"x2", "=", 
       RowBox[{"x2", "/", "maxCpGnum"}]}], ";", "\[IndentingNewLine]", 
      RowBox[{
       RowBox[{"pl", "[", 
        RowBox[{"[", "ia", "]"}], "]"}], "=", 
       RowBox[{"ListLinePlot", "[", 
        RowBox[{
         RowBox[{"Append", "[", 
          RowBox[{
           RowBox[{"Transpose", "[", "x1", "]"}], ",", "x2"}], "]"}], ",", 
         RowBox[{"PlotRange", "\[Rule]", 
          RowBox[{"{", 
           RowBox[{"0", ",", "1"}], "}"}]}], ",", 
         RowBox[{"GridLines", "\[Rule]", "gl"}], ",", 
         RowBox[{"Ticks", "\[Rule]", "gl"}], ",", 
         RowBox[{"PlotStyle", "\[Rule]", 
          RowBox[{"{", 
           RowBox[{"Blue", ",", "Red", ",", "Green", ",", 
            RowBox[{"Directive", "[", 
             RowBox[{"Dashed", ",", "Blue"}], "]"}], ",", 
            RowBox[{"Directive", "[", 
             RowBox[{"Dashed", ",", "Red"}], "]"}], ",", 
            RowBox[{"Directive", "[", 
             RowBox[{"Dashed", ",", "Green"}], "]"}], ",", 
            RowBox[{"Directive", "[", 
             RowBox[{"Dotted", ",", "Blue"}], "]"}], ",", 
            RowBox[{"Directive", "[", 
             RowBox[{"Dotted", ",", "Red"}], "]"}], ",", 
            RowBox[{"Directive", "[", 
             RowBox[{"Dotted", ",", "Green"}], "]"}], ",", "Black"}], "}"}]}],
          ",", 
         RowBox[{"LabelStyle", "\[Rule]", "Large"}]}], "]"}]}], ";"}], ",", 
     RowBox[{"{", 
      RowBox[{"ia", ",", 
       RowBox[{"Length", "[", "topredict", "]"}]}], "}"}]}], "]"}], ";", 
   "pl"}]}]], "Input",
 CellChangeTimes->{{3.599302632907151*^9, 3.599302632911072*^9}, {
  3.600594204271758*^9, 3.600594219250046*^9}, {3.600594251179234*^9, 
  3.600594273371274*^9}}]
},
WindowSize->{1445, 1137},
WindowMargins->{{Automatic, -4}, {Automatic, 31}},
FrontEndVersion->"9.0 for Linux x86 (64-bit) (February 7, 2013)",
StyleDefinitions->"Default.nb"
]
(* End of Notebook Content *)

(* Internal cache information *)
(*CellTagsOutline
CellTagsIndex->{}
*)
(*CellTagsIndex
CellTagsIndex->{}
*)
(*NotebookFileOutline
Notebook[{
Cell[545, 20, 1126, 27, 66, "Input"],
Cell[1674, 49, 9394, 204, 326, "Input"],
Cell[11071, 255, 5493, 165, 165, "Input"],
Cell[16567, 422, 2889, 82, 129, "Input"],
Cell[19459, 506, 14210, 358, 363, "Input"],
Cell[33672, 866, 232, 7, 42, "Input"],
Cell[33907, 875, 10139, 274, 228, "Input"],
Cell[44049, 1151, 12073, 329, 552, "Input"],
Cell[56125, 1482, 6024, 164, 228, "Input"]
}
]
*)

(* End of internal cache information *)
